# Supplementary material for: Bacterial and Archaeal Structural Diversity in Several Biodeterioration Patterns on the Limestone Walls of the Old Cathedral of Coimbra
Source: Microorganisms. 2021 Mar 30;9(4):709. doi: 10.3390/microorganisms9040709 (PMC8065406; doi:10.3390/microorganisms9040709)
Supplement: Supplementary file 1 [file microorganisms-09-00709-s001.zip]

Archive with 4 entries (4 files):
- SuplementaryFigure_Sfig1.pptx
- SupplementaryFiguresArchaea_Sfig3.pptx
- SupplementaryFiguresBacteria_SFig2.pptx
- SupplementaryTableS1toS8.xlsx
