# Supplementary material for: Bacterial and Archaeal Structural Diversity in Several Biodeterioration Patterns on the Limestone Walls of the Old Cathedral of Coimbra
Source: Microorganisms. 2021 Mar 30;9(4):709. doi: 10.3390/microorganisms9040709 (PMC8065406; doi:10.3390/microorganisms9040709)
Supplement: Supplementary file 1 [file microorganisms-09-00709-s001.zip › SupplementaryTableS1toS8.xlsx]

## Sheet: SupplTab_1_Taxonomy_Bacteria %
	Supplementary table S1.Taxonomic classification till genus, for domain Bacteria, and respective relative abundances are provided for each sample.
		Sample
	Taxonomic classification	SV1	SV2	SV3	SV4	SV5	SV6	SV7	SV8	SV9	SV10
	Bacteria;Chloroflexi;Chloroflexia;Thermomicrobiales;Thermomicrobiaceae;Nitrolancea;	0.00356672	0.288253	0.00435464	0.43177	0	0	0.0689689	0	0.00672993	0
	Bacteria;Nitrospirae;Nitrospira;Nitrospirales;Nitrospiraceae;Nitrospira;	1.34287	0.0330782	0.137171	0.0100412	0	0.643681	0.16257	0	0.0302847	0
	Bacteria;Proteobacteria;Gammaproteobacteria;Betaproteobacteriales;Nitrosomonadaceae;Ellin6067;	0.0338838	0	0	0	0	0	0	0	0	0
	Bacteria;Proteobacteria;Gammaproteobacteria;Betaproteobacteriales;Nitrosomonadaceae;IS-44;	0.0321004	0	0	0	0	0	0	0	0	0
	Bacteria;Proteobacteria;Gammaproteobacteria;Betaproteobacteriales;Nitrosomonadaceae;mle1-7;	0.00713343	0	0	0	0	0	0	0	0	0
	Bacteria;Proteobacteria;Gammaproteobacteria;Betaproteobacteriales;Nitrosomonadaceae;MND1;	0.916646	0	0	0	0	0	0.206907	0	0	0
	Bacteria;Proteobacteria;Gammaproteobacteria;Betaproteobacteriales;Nitrosomonadaceae;Nitrosomonadaceae_unclassified;	0.00535007	0	0	0	0	0	0	0	0.00672993	0
	Bacteria;Proteobacteria;Gammaproteobacteria;Betaproteobacteriales;Nitrosomonadaceae;Nitrosomonas;	0	0.0094509	0.00435464	0.0351441	0	0	0.0098527	0	0	0
	Bacteria;Proteobacteria;Gammaproteobacteria;Betaproteobacteriales;Nitrosomonadaceae;Nitrosospira;	0	0.0094509	0	0.0100412	0	0.0335833	0	0	0.0168248	0.0169704
	Bacteria;Proteobacteria;Gammaproteobacteria;Betaproteobacteriales;Nitrosomonadaceae;oc32;	0.263937	0	0	0	0	0	0.172422	0	0	0
	Bacteria;Proteobacteria;Gammaproteobacteria;Nitrococcales;Nitrococcaceae;Arhodomonas;	0.0303171	2.71713	0	2.67597	0.100423	0	0.0689689	0.81559	0	0.101823
	Bacteria;Proteobacteria;Gammaproteobacteria;Nitrococcales;Nitrococcaceae;Halopeptonella;	0	0.00472545	0	0	0	0	0	0	0	0
	Bacteria;Proteobacteria;Gammaproteobacteria;Nitrococcales;Nitrococcaceae;Nitrococcaceae_unclassified;	0.00535007	1.15301	0	0.933829	0.00814244	0	0.0738953	0.0588166	0.0100949	0.00339409
	Bacteria;Proteobacteria;Gammaproteobacteria;Nitrococcales;Nitrococcaceae;Nitrococcus;	0	0.0236273	0	0.0753088	0	0	0.0147791	0	0	0
	Bacteria;Proteobacteria;Gammaproteobacteria;Nitrococcales;Nitrococcales_unclassified;Nitrococcales_unclassified;	0	0	0	0.0100412	0	0	0	0	0	0
	Bacteria;Proteobacteria;Gammaproteobacteria;Nitrosococcales;Nitrosococcaceae;SZB85;	0	0	0.00217732	0.0150618	0	0	0	0	0	0
	Bacteria;Proteobacteria;Gammaproteobacteria;Nitrosococcales;Nitrosococcaceae;wb1-P19;	0.171202	0	0	0	0	0	0	0	0	0
	Bacteria;Acidobacteria;Acidobacteria_unclassified;Acidobacteria_unclassified;Acidobacteria_unclassified;Acidobacteria_unclassified;	0.0196169	0.0094509	0.0130639	0	0	0	0.0147791	0	0.00336496	0
	Bacteria;Acidobacteria;Acidobacteriia;Solibacterales;Solibacteraceae_(Subgroup_3);Bryobacter;	0.146235	1.58303	1.58944	1.5112	0	2.98892	0	0	0.168248	0
	Bacteria;Acidobacteria;Acidobacteriia;Solibacterales;Solibacteraceae_(Subgroup_3);Candidatus_Solibacter;	0.242537	0	0	0	0	0	0.0098527	0	0	0
	Bacteria;Acidobacteria;Acidobacteriia;Solibacterales;Solibacteraceae_(Subgroup_3);Elev-16S-1166;	0.0303171	0	0	0	0	0.0615695	0	0	0	0
	Bacteria;Acidobacteria;Acidobacteriia;Solibacterales;Solibacteraceae_(Subgroup_3);Paludibaculum;	0	0	0.00435464	0	0	0	0	0	0.00672993	0
	Bacteria;Acidobacteria;Acidobacteriia;Solibacterales;Solibacteraceae_(Subgroup_3);PAUC26f;	0.183686	0	0	0	0	0.167917	0.16257	0	0	0
	Bacteria;Acidobacteria;Acidobacteriia;Solibacterales;Solibacteraceae_(Subgroup_3);Solibacteraceae_(Subgroup_3)_unclassified;	0.137319	0.0378036	0.176363	0.0451853	0	0.335833	0.0147791	0	2.67851	0
	Bacteria;Acidobacteria;Acidobacteriia;Solibacterales;Solibacteraceae_(Subgroup_3);TSBb06;	0	0	0	0	0	0	0	0	0.00336496	0
	Bacteria;Acidobacteria;Acidobacteriia;Subgroup_2;Subgroup_2_fa;Subgroup_2_ge;	0.0659842	0	0	0	0	0	0	0	0	0
	Bacteria;Acidobacteria;Blastocatellia_(Subgroup_4);11-24;11-24_fa;11-24_ge;	0.00356672	0	0.00435464	0	0	0	0	0	0	0
	Bacteria;Acidobacteria;Blastocatellia_(Subgroup_4);Blastocatellales;Blastocatellaceae;Aridibacter;	0	0.00472545	0.0130639	0.0200823	0	0	0	0	0.0370146	0
	Bacteria;Acidobacteria;Blastocatellia_(Subgroup_4);Blastocatellales;Blastocatellaceae;Blastocatella;	0.24432	4.11587	6.93477	3.86585	0	0.755625	0	0.0117633	8.36194	0
	Bacteria;Acidobacteria;Blastocatellia_(Subgroup_4);Blastocatellales;Blastocatellaceae;Blastocatellaceae_ge;	0.46189	0.0141764	0.265633	0	0	0.794806	0.0197054	0	0.0168248	0
	Bacteria;Acidobacteria;Blastocatellia_(Subgroup_4);Blastocatellales;Blastocatellaceae;Blastocatellaceae_unclassified;	1.14492	0.99707	3.32041	0.953911	0	1.37692	0.0098527	0	0.713372	0
	Bacteria;Acidobacteria;Blastocatellia_(Subgroup_4);Blastocatellales;Blastocatellaceae;JGI_0001001-H03;	0.0713343	0.00472545	0.949312	0	0	0.128736	0	0	0.00336496	0
	Bacteria;Acidobacteria;Blastocatellia_(Subgroup_4);Blastocatellales;Blastocatellaceae;Stenotrophobacter;	0.0231837	0.00472545	0.163299	0.00502058	0	0.151125	0	0	0.00672993	0
	Bacteria;Acidobacteria;Blastocatellia_(Subgroup_4);Blastocatellales;Blastocatellaceae;Tellurimicrobium;	0	0.00472545	0.00870928	0	0	0	0	0	0	0
	Bacteria;Acidobacteria;Blastocatellia_(Subgroup_4);Blastocatellales;Blastocatellaceae;uncultured;	2.57695	0	0.960199	0	0	2.98332	0.0640426	0	0.195168	0
	Bacteria;Acidobacteria;Blastocatellia_(Subgroup_4);Blastocatellia_(Subgroup_4)_unclassified;Blastocatellia_(Subgroup_4)_unclassified;Blastocatellia_(Subgroup_4)_unclassified;	0	0	0.00217732	0	0	0	0	0	0.0437445	0
	Bacteria;Acidobacteria;Blastocatellia_(Subgroup_4);Pyrinomonadales;Pyrinomonadaceae;Pyrinomonadaceae_unclassified;	0	0	0.00653196	0	0	0	0	0	0.0235547	0
	Bacteria;Acidobacteria;Blastocatellia_(Subgroup_4);Pyrinomonadales;Pyrinomonadaceae;RB41;	0.00891679	0.00472545	0.117575	0.0100412	0	0	0	0	1.33926	0
	Bacteria;Acidobacteria;Holophagae;Subgroup_7;Subgroup_7_fa;Subgroup_7_ge;	0.0142669	0	0	0	0	0	0.507414	0	0	0
	Bacteria;Acidobacteria;Subgroup_11;Subgroup_11_or;Subgroup_11_fa;Subgroup_11_ge;	0.00535007	0	0	0	0	0	0	0	0	0
	Bacteria;Acidobacteria;Subgroup_17;Subgroup_17_or;Subgroup_17_fa;Subgroup_17_ge;	0.148019	0	0	0	0	0	0	0	0	0
	Bacteria;Acidobacteria;Subgroup_6;Subgroup_6_or;Subgroup_6_fa;Subgroup_6_ge;	0.629525	0.36386	0.981972	0.481976	0	0.470167	0.403961	0	0.370146	0
	Bacteria;Acidobacteria;Subgroup_6;Subgroup_6_unclassified;Subgroup_6_unclassified;Subgroup_6_unclassified;	0.0178336	0.0141764	0.0217732	0.00502058	0	0.0167917	0.0098527	0	0.0201898	0
	Bacteria;Acidobacteria;Subgroup_6;Unknown_Order;Unknown_Family;Luteitalea;	0.00713343	0.0141764	0.0130639	0.0100412	0	0.0167917	0.0295581	0	0.0168248	0
	Bacteria;Acidobacteria;Thermoanaerobaculia;Thermoanaerobaculales;Thermoanaerobaculaceae;Subgroup_10;	0.144452	0	0	0	0	0.391806	0.0443372	0	0	0
	Bacteria;Actinobacteria;0319-7L14;0319-7L14_or;0319-7L14_fa;0319-7L14_ge;	11.8825	0	0.0239505	0	0	0	0.241391	0	0.0807591	0
	Bacteria;Actinobacteria;Acidimicrobiia;Acidimicrobiia_unclassified;Acidimicrobiia_unclassified;Acidimicrobiia_unclassified;	1.4035	0.15594	0.132817	0.225926	0	0.0223889	0.561604	0.0235266	0.275927	0.0509113
	Bacteria;Actinobacteria;Acidimicrobiia;Actinomarinales;Actinomarinales_fa;Actinomarinales_ge;	0.00356672	0.00472545	0	0.0150618	0	0	0.334992	0	0	0
	Bacteria;Actinobacteria;Acidimicrobiia;Actinomarinales;Actinomarinales_unclassified;Actinomarinales_unclassified;	0.0214003	0.00472545	0	0.0100412	0	0.0279861	0.463077	0.00392111	0	0.0135763
	Bacteria;Actinobacteria;Acidimicrobiia;Actinomarinales;uncultured;uncultured_ge;	0.360238	0.0756072	0	0.0903705	0	0.268667	7.81319	0.00784221	0.0437445	0.0644877
	Bacteria;Actinobacteria;Acidimicrobiia;IMCC26256;IMCC26256_fa;IMCC26256_ge;	0.262154	0	0.00217732	0	0	0.0951528	0.290655	0	0.00672993	0.00339409
	Bacteria;Actinobacteria;Acidimicrobiia;Microtrichales;Iamiaceae;Iamia;	0.242537	0.888385	1.51977	1.01416	0	0.593306	0.911375	1.55276	1.56471	0.543054
	Bacteria;Actinobacteria;Acidimicrobiia;Microtrichales;Ilumatobacteraceae;CL500-29_marine_group;	0	0.0141764	0.0435464	0.0150618	0	0.0223889	0	0	0	0
	Bacteria;Actinobacteria;Acidimicrobiia;Microtrichales;Ilumatobacteraceae;Ilumatobacter;	0.634875	0.434742	0.108866	0.396626	0	0.134333	0.142864	0.372505	0.211993	0.488749
	Bacteria;Actinobacteria;Acidimicrobiia;Microtrichales;Ilumatobacteraceae;Ilumatobacteraceae_unclassified;	0.0606342	0.0094509	0.0653196	0.0200823	0	0.0783611	0.0098527	0.0156844	0.0572044	0.00678817
	Bacteria;Actinobacteria;Acidimicrobiia;Microtrichales;Ilumatobacteraceae;uncultured;	0.524307	0.0189018	1.07342	0.0200823	0.00542829	0.96832	0.0541899	0.00784221	0.575409	0.0237586
	Bacteria;Actinobacteria;Acidimicrobiia;Microtrichales;Microtrichaceae;IMCC26207;	0	0	0	0	0	0	0	0	0.0437445	0
	Bacteria;Actinobacteria;Acidimicrobiia;Microtrichales;Microtrichaceae;Microtrichaceae_unclassified;	0	0	0	0	0	0	0.0098527	0	0	0
	Bacteria;Actinobacteria;Acidimicrobiia;Microtrichales;Microtrichaceae;Sva0996_marine_group;	0	0	0	0	0	0.00559722	0	0	0	0
	Bacteria;Actinobacteria;Acidimicrobiia;Microtrichales;Microtrichaceae;uncultured;	0.00356672	0.0330782	0.0261279	0.0803294	0	0	0.0344845	0	0	0
	Bacteria;Actinobacteria;Acidimicrobiia;Microtrichales;Microtrichales_fa;Microtrichales_ge;	0.00356672	0.00472545	0.00653196	0.0150618	0	0	0.0147791	0.00392111	0.0201898	0.00678817
	Bacteria;Actinobacteria;Acidimicrobiia;Microtrichales;Microtrichales_unclassified;Microtrichales_unclassified;	0.176552	0.316605	0.12193	0.1707	0	0.162319	0.216759	0.305846	0.326402	0.152734
	Bacteria;Actinobacteria;Acidimicrobiia;Microtrichales;uncultured;uncultured_ge;	0.0285337	0.0850581	0.0849155	0.0150618	0	0.117542	0.187201	0	0.0807591	0
	Bacteria;Actinobacteria;Acidimicrobiia;uncultured;uncultured_fa;uncultured_ge;	0.0463673	0.557603	0.631423	0.552264	0	0	0.758658	0.384269	0.104314	0.105217
	Bacteria;Actinobacteria;Actinobacteria;Actinobacteria_unclassified;Actinobacteria_unclassified;Actinobacteria_unclassified;	1.03435	0.378036	0.0718516	0.34642	0	0.537333	0.950786	0.431322	0.131234	0.0610936
	Bacteria;Actinobacteria;Actinobacteria;Corynebacteriales;Corynebacteriaceae;Lawsonella;	0	0	0	0	0.0135707	0	0	0	0	0
	Bacteria;Actinobacteria;Actinobacteria;Corynebacteriales;Corynebacteriaceae;Turicella;	0	0	0	0	0.0135707	0	0	0	0	0
	Bacteria;Actinobacteria;Actinobacteria;Corynebacteriales;Corynebacteriales_unclassified;Corynebacteriales_unclassified;	0.0196169	0	0.00435464	0.0150618	0	0	0	0	0	0
	Bacteria;Actinobacteria;Actinobacteria;Corynebacteriales;Mycobacteriaceae;Mycobacteriaceae_unclassified;	0.00356672	0	0.00217732	0	0	0	0	0	0	0
	Bacteria;Actinobacteria;Actinobacteria;Corynebacteriales;Mycobacteriaceae;Mycobacterium;	0.024967	0.0803327	0.054433	0.200823	0	0.0783611	0.0147791	0.0196055	0.00672993	0.00678817
	Bacteria;Actinobacteria;Actinobacteria;Corynebacteriales;Nocardiaceae;Nocardia;	0.814994	0.0472545	0	0.0502058	0	0	0	0	0	0
	Bacteria;Actinobacteria;Actinobacteria;Corynebacteriales;Nocardiaceae;Nocardiaceae_unclassified;	0.00891679	0.00472545	0	0	0	0	0	0	0	0
	Bacteria;Actinobacteria;Actinobacteria;Corynebacteriales;Nocardiaceae;Rhodococcus;	0	0	0	0	0	0	0.0098527	0	0	0
	Bacteria;Actinobacteria;Actinobacteria;Frankiales;Frankiales_unclassified;Frankiales_unclassified;	0.00713343	0.0094509	0.00653196	0.00502058	0	0.0447778	0.0147791	0.882249	0.0134599	0.00678817
	Bacteria;Actinobacteria;Actinobacteria;Frankiales;Geodermatophilaceae;Blastococcus;	0	0	0.0108866	0	0	0	0	0.0156844	0	0
	Bacteria;Actinobacteria;Actinobacteria;Frankiales;Geodermatophilaceae;Geodermatophilaceae_unclassified;	0	0	0.00653196	0	0	0	0	0	0	0
	Bacteria;Actinobacteria;Actinobacteria;Frankiales;Nakamurellaceae;Nakamurella;	0	0	0	0	0	0	0	0.00392111	0	0
	Bacteria;Actinobacteria;Actinobacteria;Frankiales;Sporichthyaceae;Sporichthya;	0.0570674	0.0141764	0.00653196	0.0401647	0	0	0.0295581	0.00392111	0	0
	Bacteria;Actinobacteria;Actinobacteria;Frankiales;Sporichthyaceae;Sporichthyaceae_unclassified;	0.00356672	0	0.00217732	0	0	0.00559722	0	0	0.00336496	0
	Bacteria;Actinobacteria;Actinobacteria;Frankiales;Sporichthyaceae;uncultured;	0.0713343	0.0330782	0.26781	0.0502058	0	0.246278	0.0197054	0.384269	0.097584	0
	Bacteria;Actinobacteria;Actinobacteria;Frankiales;uncultured;uncultured_ge;	0	0.0094509	0.0805609	0.0451853	0	0	0.0098527	0.497981	0.121139	0
	Bacteria;Actinobacteria;Actinobacteria;Glycomycetales;Glycomycetaceae;Glycomyces;	0	0	0	0	0	0	0	0.0666588	0	0
	Bacteria;Actinobacteria;Actinobacteria;Glycomycetales;Glycomycetaceae;Glycomycetaceae_unclassified;	0	0	0	0	0	0	0.0098527	0	0	0
	Bacteria;Actinobacteria;Actinobacteria;Kineosporiales;Kineosporiaceae;Kineosporia;	0	0	0.00653196	0	0	0	0	0	0	0
	Bacteria;Actinobacteria;Actinobacteria;Kineosporiales;Kineosporiaceae;Kineosporiaceae_unclassified;	0.00178336	0.652112	0.209023	0.607491	0	0	0.0246318	0.0627377	0.104314	0
	Bacteria;Actinobacteria;Actinobacteria;Kineosporiales;Kineosporiaceae;Quadrisphaera;	0.0909512	0.127587	0.718516	0.17572	0	0.0279861	0.0936007	0.466612	0.333131	0.0203645
	Bacteria;Actinobacteria;Actinobacteria;Micrococcales;Cellulomonadaceae;Cellulomonadaceae_unclassified;	0	0	0	0	0	0	0	0.00392111	0	0
	Bacteria;Actinobacteria;Actinobacteria;Micrococcales;Cellulomonadaceae;Pseudactinotalea;	0	0	0	0	0	0	0	0.03529	0	0.0135763
	Bacteria;Actinobacteria;Actinobacteria;Micrococcales;Demequinaceae;Demequinaceae_unclassified;	0	0	0	0	0	0	0	0	0	0.0101823
	Bacteria;Actinobacteria;Actinobacteria;Micrococcales;Intrasporangiaceae;Aquipuribacter;	0	0	0.0108866	0	0	0	0	0.109791	0	0
	Bacteria;Actinobacteria;Actinobacteria;Micrococcales;Intrasporangiaceae;Intrasporangiaceae_unclassified;	0	0.0141764	0	0	0	0.0111944	0.00492635	1.46257	0	0.00678817
	Bacteria;Actinobacteria;Actinobacteria;Micrococcales;Intrasporangiaceae;Kribbia;	0	0	0	0	0	0	0	0.00392111	0	0
	Bacteria;Actinobacteria;Actinobacteria;Micrococcales;Intrasporangiaceae;Ornithinicoccus;	0.0285337	0.84113	0.00653196	0.672758	0	0.0335833	0.482782	0.933224	0.00672993	0.743305
	Bacteria;Actinobacteria;Actinobacteria;Micrococcales;Intrasporangiaceae;Ornithinimicrobium;	0	0	0	0	0	0	0	8.46567	0	0.00678817
	Bacteria;Actinobacteria;Actinobacteria;Micrococcales;Microbacteriaceae;Agromyces;	0	0	0	0	0	0	0	0	0.0235547	0
	Bacteria;Actinobacteria;Actinobacteria;Micrococcales;Microbacteriaceae;Marisediminicola;	0	0.0094509	0	0.0100412	0	0	0	0.0470533	0	0.0169704
	Bacteria;Actinobacteria;Actinobacteria;Micrococcales;Microbacteriaceae;Microbacteriaceae_unclassified;	0.00535007	0	0	0.0251029	0	0.10075	0.00492635	0.00784221	0	0.00678817
	Bacteria;Actinobacteria;Actinobacteria;Micrococcales;Microbacteriaceae;Microbacterium;	0	0	0	0	0	0	0	0.0313689	0	0.00339409
	Bacteria;Actinobacteria;Actinobacteria;Micrococcales;Micrococcaceae;Arthrobacter;	0	0	0	0	0.0352839	0	0	1.63902	0	0
	Bacteria;Actinobacteria;Actinobacteria;Micrococcales;Micrococcaceae;Micrococcaceae_unclassified;	0	0	0	0	0.00271415	0	0	0.811669	0	0
	Bacteria;Actinobacteria;Actinobacteria;Micrococcales;Micrococcaceae;Neomicrococcus;	0	0	0	0	0	0	0	0.00392111	0	0
	Bacteria;Actinobacteria;Actinobacteria;Micrococcales;Micrococcaceae;Pseudarthrobacter;	0	0	0.00435464	0	0	0	0	0	0	0
	Bacteria;Actinobacteria;Actinobacteria;Micrococcales;Micrococcaceae;Rothia;	0	0	0	0	0.0135707	0	0	0	0	0
	Bacteria;Actinobacteria;Actinobacteria;Micrococcales;Micrococcales_unclassified;Micrococcales_unclassified;	0.00178336	0.0094509	0	0.00502058	0.00814244	0	0.0541899	0.92146	0	0.207039
	Bacteria;Actinobacteria;Actinobacteria;Micromonosporales;Micromonosporaceae;Longispora;	0	0	0	0	0	0	0.0098527	0.788143	0	0
	Bacteria;Actinobacteria;Actinobacteria;Micromonosporales;Micromonosporaceae;Micromonosporaceae_unclassified;	0.0160502	0	0	0	0	0	0.793143	0.0156844	0	0
	Bacteria;Actinobacteria;Actinobacteria;Micromonosporales;Micromonosporaceae;Stackebrandtia;	0.00713343	0	0	0.0251029	0	0	0.0295581	0	0	0
	Bacteria;Actinobacteria;Actinobacteria;Propionibacteriales;Nocardioidaceae;Aeromicrobium;	0	0	0.0261279	0	0	0	0.0147791	0	0	0.0169704
	Bacteria;Actinobacteria;Actinobacteria;Propionibacteriales;Nocardioidaceae;Marmoricola;	0	0.0094509	0.0174186	0	0	0	0	0.333294	0.252372	0.00678817
	Bacteria;Actinobacteria;Actinobacteria;Propionibacteriales;Nocardioidaceae;Mumia;	0	0.00472545	0.00653196	0	0	0	0	0	0.00336496	0
	Bacteria;Actinobacteria;Actinobacteria;Propionibacteriales;Nocardioidaceae;Nocardioidaceae_unclassified;	0.00535007	0.217371	0.248215	0.230947	0.00271415	0	0.295581	0.0470533	5.27963	0.183281
	Bacteria;Actinobacteria;Actinobacteria;Propionibacteriales;Nocardioidaceae;Nocardioides;	0	0.387487	2.81092	0.446832	0.00271415	0.0167917	0.0591162	0.188213	1.75651	0.580389
	Bacteria;Actinobacteria;Actinobacteria;Propionibacteriales;Nocardioidaceae;uncultured;	0	0.0236273	0.00435464	0.0301235	0	0	0.00492635	0	0.0336496	0
	Bacteria;Actinobacteria;Actinobacteria;Propionibacteriales;Propionibacteriaceae;Cutibacterium;	0	0	0	0	0.00814244	0	0	0.00784221	0	0
	Bacteria;Actinobacteria;Actinobacteria;Propionibacteriales;Propionibacteriaceae;Haloactinopolyspora;	0.0142669	0.524525	0	0.502058	0	0	0.0492635	0	0	0
	Bacteria;Actinobacteria;Actinobacteria;Propionibacteriales;Propionibacteriaceae;Jiangella;	0.0338838	0.0283527	0	0.0301235	0	0	0.31036	0	0	0
	Bacteria;Actinobacteria;Actinobacteria;Propionibacteriales;Propionibacteriaceae;Phytoactinopolyspora;	0	0.0189018	0	0.0200823	0	0	0.0886743	0	0.00672993	0
	Bacteria;Actinobacteria;Actinobacteria;Propionibacteriales;Propionibacteriaceae;Propionibacteriaceae_unclassified;	0.0463673	2.56119	0	2.23416	0	0	0.389182	0.0196055	0	0.0509113
	Bacteria;Actinobacteria;Actinobacteria;Propionibacteriales;Propionibacteriaceae;uncultured;	0	0	0	0	0	0.00559722	0	0	0	0
	Bacteria;Actinobacteria;Actinobacteria;Propionibacteriales;Propionibacteriales_unclassified;Propionibacteriales_unclassified;	0.00356672	0.0708818	0	0.0401647	0	0	0.0098527	0	0.0874891	0.0135763
	Bacteria;Actinobacteria;Actinobacteria;Pseudonocardiales;Pseudonocardiaceae;Actinokineospora;	0.0659842	0	0.128462	0	0	0	0.0394108	1.73705	0	0
	Bacteria;Actinobacteria;Actinobacteria;Pseudonocardiales;Pseudonocardiaceae;Actinomycetospora;	0.0338838	0.392212	0.370145	0.316297	0	0.0559722	0.369476	2.38403	0.423985	2.88837
	Bacteria;Actinobacteria;Actinobacteria;Pseudonocardiales;Pseudonocardiaceae;Actinophytocola;	0.105218	0	0	0	0	0	0.0197054	0	0	0
	Bacteria;Actinobacteria;Actinobacteria;Pseudonocardiales;Pseudonocardiaceae;Allokutzneria;	0.135535	0	0	0	0	0	0	0	0	0
	Bacteria;Actinobacteria;Actinobacteria;Pseudonocardiales;Pseudonocardiaceae;Amycolatopsis;	0.0303171	0.094509	0	0.0502058	0	0	0.0197054	0	0	0
	Bacteria;Actinobacteria;Actinobacteria;Pseudonocardiales;Pseudonocardiaceae;Crossiella;	26.5364	8.36877	0.00435464	7.37524	0.00542829	0.190306	40.7606	0	0.094219	0.00339409
	Bacteria;Actinobacteria;Actinobacteria;Pseudonocardiales;Pseudonocardiaceae;Pseudonocardia;	0.583158	1.18609	2.14684	1.00914	0	0.128736	0.52712	1.10575	2.46652	2.47768
	Bacteria;Actinobacteria;Actinobacteria;Pseudonocardiales;Pseudonocardiaceae;Pseudonocardiaceae_unclassified;	0.356672	0.31188	0.113221	0.246009	0	0.0279861	4.98547	0.239188	0.174978	0.257951
	Bacteria;Actinobacteria;Actinobacteria;Pseudonocardiales;Pseudonocardiaceae;Thermocrispum;	0	0	0	0	0	0	0.00492635	0	0	0
	Bacteria;Actinobacteria;Actinobacteria;Pseudonocardiales;Pseudonocardiaceae;uncultured;	0.00713343	0	0	0	0	0	0	0	0	0
	Bacteria;Actinobacteria;Actinobacteria;Pseudonocardiales;Pseudonocardiaceae;Yuhushiella;	0	0	0	0.00502058	0	0	0	0	0	0
	Bacteria;Actinobacteria;Actinobacteria;Streptomycetales;Streptomycetaceae;Streptomyces;	0.0231837	0	0.0195959	0	0	0	0.0591162	0	0	0
	Bacteria;Actinobacteria;Actinobacteria;Streptomycetales;Streptomycetaceae;Streptomycetaceae_unclassified;	0	0	0.0108866	0	0	0	0.0689689	0	0	0
	Bacteria;Actinobacteria;Actinobacteria;Streptosporangiales;Nocardiopsaceae;Nocardiopsaceae_unclassified;	0	0	0	0	0	0	0.00492635	0	0	0
	Bacteria;Actinobacteria;Actinobacteria;Streptosporangiales;Nocardiopsaceae;Nocardiopsis;	0	0	0	0	0	0	0.0098527	0	0	0
	Bacteria;Actinobacteria;Actinobacteria;Streptosporangiales;Thermomonosporaceae;Actinomadura;	0	0	0	0	0	0	0.0246318	0	0	0
	Bacteria;Actinobacteria;Actinobacteria;Streptosporangiales;Thermomonosporaceae;Thermomonosporaceae_unclassified;	0	0	0	0	0	0	0.00492635	0	0	0
	Bacteria;Actinobacteria;Actinobacteria_unclassified;Actinobacteria_unclassified;Actinobacteria_unclassified;Actinobacteria_unclassified;	0.112352	0.0614309	0.0174186	0.0652676	0.127565	0.0111944	0.137938	0.0627377	0.0302847	0.0441231
	Bacteria;Actinobacteria;MB-A2-108;MB-A2-108_or;MB-A2-108_fa;MB-A2-108_ge;	0.0160502	0	0	0	0	0	0.147791	0	0	0.00678817
	Bacteria;Actinobacteria;Nitriliruptoria;Euzebyales;Euzebyaceae;Euzebya;	0.114135	0.0803327	0.198136	0.135556	0	0	0.0443372	0.0470533	0.00672993	0.0305468
	Bacteria;Actinobacteria;Nitriliruptoria;Euzebyales;Euzebyaceae;Euzebyaceae_unclassified;	0.00178336	0.0472545	0.0370145	0.0853499	0	0	0.236465	0.662667	0.0269197	0.0984285
	Bacteria;Actinobacteria;Nitriliruptoria;Euzebyales;Euzebyaceae;uncultured;	0.0214003	0.302429	0.0566103	0.351441	0	0.0391806	0.798069	0.525428	0.185073	0.0950344
	Bacteria;Actinobacteria;Nitriliruptoria;Nitriliruptorales;Nitriliruptoraceae;Egicoccus;	0	0	0	0	0	0	0	0	0	0.00339409
	Bacteria;Actinobacteria;Nitriliruptoria;Nitriliruptorales;Nitriliruptoraceae;Nitriliruptor;	0	0.00472545	0	0.0150618	0	0	0.0098527	0.0274478	0	0.00678817
	Bacteria;Actinobacteria;Nitriliruptoria;Nitriliruptorales;Nitriliruptoraceae;Nitriliruptoraceae_ge;	0.0552841	1.54995	0.00870928	1.51622	0.116708	0.0223889	0.320213	0.266635	0.0168248	0.156128
	Bacteria;Actinobacteria;Nitriliruptoria;Nitriliruptorales;Nitriliruptoraceae;Nitriliruptoraceae_unclassified;	0.00891679	0.132313	0.00217732	0.115473	0.00271415	0	0.103453	0.984198	0	0.0984285
	Bacteria;Actinobacteria;Nitriliruptoria;Nitriliruptoria_unclassified;Nitriliruptoria_unclassified;Nitriliruptoria_unclassified;	0	0	0	0	0	0	0.00492635	0.0235266	0	0.00678817
	Bacteria;Actinobacteria;Rubrobacteria;Rubrobacterales;Rubrobacteriaceae;Rubrobacter;	0.422656	12.272	3.86692	13.5606	65.3268	0.291056	11.3158	34.4312	24.8166	26.5316
	Bacteria;Actinobacteria;Thermoleophilia;Gaiellales;Gaiellaceae;Gaiella;	0.183686	0	0.00435464	0	0	0.257472	0.0492635	0	0	0
	Bacteria;Actinobacteria;Thermoleophilia;Gaiellales;Gaiellales_unclassified;Gaiellales_unclassified;	0.0160502	0	0	0.00502058	0	0.0223889	0	0	0	0
	Bacteria;Actinobacteria;Thermoleophilia;Gaiellales;uncultured;uncultured_ge;	0.115918	0.0283527	0.0283052	0.0200823	0.00271415	0.134333	0.0197054	0	0.00672993	0
	Bacteria;Actinobacteria;Thermoleophilia;Solirubrobacterales;67-14;67-14_ge;	0.149802	0.264625	0.838269	0.240988	0	0.162319	0.0788216	0	1.17101	0.0916404
	Bacteria;Actinobacteria;Thermoleophilia;Solirubrobacterales;Solirubrobacteraceae;Conexibacter;	0.0107001	0.2599	0.169831	0.210865	0	0	0.241391	0	0.575409	0.295286
	Bacteria;Actinobacteria;Thermoleophilia;Solirubrobacterales;Solirubrobacteraceae;Parviterribacter;	0	0.0330782	0.0435464	0.00502058	0	0	0	0	0	0
	Bacteria;Actinobacteria;Thermoleophilia;Solirubrobacterales;Solirubrobacteraceae;Solirubrobacter;	0	0.0425291	0.143703	0.0451853	0	0	0	0	0.0706642	0
	Bacteria;Actinobacteria;Thermoleophilia;Solirubrobacterales;Solirubrobacteraceae;Solirubrobacteraceae_unclassified;	0.00535007	0.0283527	0.0435464	0.0301235	0	0	0.0788216	0	0.0336496	0.0135763
	Bacteria;Actinobacteria;Thermoleophilia;Solirubrobacterales;Solirubrobacteraceae;uncultured;	0.338838	0	0.446351	0	0	0	0.0443372	0	0	0
	Bacteria;Actinobacteria;Thermoleophilia;Solirubrobacterales;Solirubrobacterales_unclassified;Solirubrobacterales_unclassified;	0.00178336	0.0661563	0.0435464	0.0552264	0	0	0.00492635	0	0.0471095	0.0101823
	Bacteria;Actinobacteria;Thermoleophilia;Thermoleophilia_unclassified;Thermoleophilia_unclassified;Thermoleophilia_unclassified;	0.00178336	0.0094509	0.0174186	0.00502058	0	0.0111944	0.0098527	0	0.00336496	0.00339409
	Bacteria;Actinobacteria;Thermoleophilia;uncultured;uncultured_fa;uncultured_ge;	0	0	0	0	0	0.0111944	0	0	0	0
	Bacteria;Armatimonadetes;Fimbriimonadia;Fimbriimonadales;Fimbriimonadaceae;Fimbriimonadaceae_ge;	0	0	0	0	0	0	0	0	0.0437445	0
	Bacteria;Armatimonadetes;Fimbriimonadia;Fimbriimonadales;Fimbriimonadaceae;Fimbriimonadaceae_unclassified;	0	0	0	0	0	0	0	0	0.00336496	0
	Bacteria;Armatimonadetes;Fimbriimonadia;Fimbriimonadales;Fimbriimonadales_fa;Fimbriimonadales_ge;	0.00178336	0	0	0	0	0	0	0	0	0
	Bacteria;Armatimonadetes;Fimbriimonadia;Fimbriimonadales;Fimbriimonadales_unclassified;Fimbriimonadales_unclassified;	0.00178336	0	0	0	0	0	0	0	0.00336496	0
	Bacteria;Bacteria_unclassified;Bacteria_unclassified;Bacteria_unclassified;Bacteria_unclassified;Bacteria_unclassified;	0.283554	0.189018	0.124107	0.155638	0.0814244	0.828389	0.295581	0.0313689	0.121139	0.0610936
	Bacteria;Bacteroidetes;Bacteroidetes_unclassified;Bacteroidetes_unclassified;Bacteroidetes_unclassified;Bacteroidetes_unclassified;	0.0107001	0.00472545	0.00217732	0.00502058	0.00271415	0.00559722	0	0	0.00336496	0
	Bacteria;Bacteroidetes;Bacteroidia;Bacteroidales;Bacteroidaceae;Bacteroides;	0	0	0	0	0.00542829	0	0	0.00784221	0	0
	Bacteria;Bacteroidetes;Bacteroidia;Bacteroidales;Prevotellaceae;Prevotella_9;	0	0	0	0	0.018999	0.00559722	0	0	0	0
	Bacteria;Bacteroidetes;Bacteroidia;Bacteroidia_unclassified;Bacteroidia_unclassified;Bacteroidia_unclassified;	0.0178336	0.0094509	0	0.0150618	0	0.0839584	0	0	0.00336496	0
	Bacteria;Bacteroidetes;Bacteroidia;Chitinophagales;Chitinophagaceae;Chitinophagaceae_unclassified;	0	0.0614309	0.111043	0.0652676	0	0	0	0	0.171613	0
	Bacteria;Bacteroidetes;Bacteroidia;Chitinophagales;Chitinophagaceae;Cnuella;	0	0.0094509	0.00435464	0	0	0	0	0	0	0
	Bacteria;Bacteroidetes;Bacteroidia;Chitinophagales;Chitinophagaceae;Flaviaesturariibacter;	0	0	0.0108866	0.0100412	0	0	0	0	0.0134599	0
	Bacteria;Bacteroidetes;Bacteroidia;Chitinophagales;Chitinophagaceae;Flavisolibacter;	0	0.127587	0.618359	0.0953911	0	0	0	0	5.45461	0
	Bacteria;Bacteroidetes;Bacteroidia;Chitinophagales;Chitinophagaceae;Flavitalea;	0	0.094509	0.383209	0.130535	0	0	0	0	0	0
	Bacteria;Bacteroidetes;Bacteroidia;Chitinophagales;Chitinophagaceae;Parasegetibacter;	0	0	0.00870928	0	0	0	0	0	0	0
	Bacteria;Bacteroidetes;Bacteroidia;Chitinophagales;Chitinophagaceae;Segetibacter;	0	0.184293	0.054433	0.165679	0	0	0	0	0.0773942	0
	Bacteria;Bacteroidetes;Bacteroidia;Chitinophagales;Chitinophagaceae;Taibaiella;	0	0	0.0457237	0	0	0	0	0	0.0874891	0
	Bacteria;Bacteroidetes;Bacteroidia;Chitinophagales;Chitinophagaceae;uncultured;	0.00356672	0	0.0783836	0	0	0.0111944	0	0	0.0572044	0
	Bacteria;Bacteroidetes;Bacteroidia;Chitinophagales;Chitinophagales_unclassified;Chitinophagales_unclassified;	0	0.0141764	0	0.0200823	0	0.0167917	0	0	0.00336496	0
	Bacteria;Bacteroidetes;Bacteroidia;Chitinophagales;Saprospiraceae;Saprospiraceae_unclassified;	0	0	0	0	0	0.0279861	0	0	0	0
	Bacteria;Bacteroidetes;Bacteroidia;Chitinophagales;Saprospiraceae;uncultured;	0	0	0	0	0	3.8341	0	0	0	0
	Bacteria;Bacteroidetes;Bacteroidia;Chitinophagales;uncultured;uncultured_ge;	0	0.00472545	0.00217732	0	0	0	0	0	0	0
	Bacteria;Bacteroidetes;Bacteroidia;Cytophagales;Cyclobacteriaceae;Algoriphagus;	0	0.00472545	0	0	0	0.0167917	0	0	0.00672993	0
	Bacteria;Bacteroidetes;Bacteroidia;Cytophagales;Cyclobacteriaceae;Catalinimonas;	0	0.0330782	0	0.0552264	0	0	0	0	0	0.0101823
	Bacteria;Bacteroidetes;Bacteroidia;Cytophagales;Cyclobacteriaceae;Cyclobacteriaceae_unclassified;	0.00891679	0.274076	0.0696743	0.336379	0	0.111944	0.147791	0.258793	0	0.420867
	Bacteria;Bacteroidetes;Bacteroidia;Cytophagales;Cyclobacteriaceae;Cyclobacterium;	0	0.0330782	0	0.0251029	0	0	0.0344845	0	0	0.0101823
	Bacteria;Bacteroidetes;Bacteroidia;Cytophagales;Cyclobacteriaceae;Echinicola;	0	0.0094509	0	0.00502058	0	0	0	0	0	0
	Bacteria;Bacteroidetes;Bacteroidia;Cytophagales;Cyclobacteriaceae;Fulvivirga;	0	0	0	0	0	0	0	0.125475	0	0
	Bacteria;Bacteroidetes;Bacteroidia;Cytophagales;Cyclobacteriaceae;Negadavirga;	0	0	0	0	0	0	0.00492635	0	0	0
	Bacteria;Bacteroidetes;Bacteroidia;Cytophagales;Cyclobacteriaceae;Tunicatimonas;	0	0.151214	0.0174186	0.0753088	0	0	0.31036	0.24703	0.996029	7.89804
	Bacteria;Bacteroidetes;Bacteroidia;Cytophagales;Cyclobacteriaceae;uncultured;	0	0.0094509	0.0283052	0.0100412	0	0.0111944	0	0	0	0.00339409
	Bacteria;Bacteroidetes;Bacteroidia;Cytophagales;Cytophagaceae;Cytophaga;	0	0.0094509	0	0	0	0.0111944	0	0	0	0
	Bacteria;Bacteroidetes;Bacteroidia;Cytophagales;Cytophagaceae;Rhodocytophaga;	0	0.0330782	0.600941	0.0401647	0	0	0	0	0	0
	Bacteria;Bacteroidetes;Bacteroidia;Cytophagales;Cytophagaceae;Sporocytophaga;	0	0.0141764	0.00653196	0	0	0	0	0	0	0
	Bacteria;Bacteroidetes;Bacteroidia;Cytophagales;Cytophagales_unclassified;Cytophagales_unclassified;	0	1.32785	0.00653196	1.60157	0	0.0111944	0.0492635	0.133318	0.0370146	0.889251
	Bacteria;Bacteroidetes;Bacteroidia;Cytophagales;Hymenobacteraceae;Adhaeribacter;	0	0.0850581	0.124107	0.0853499	0	0	0	0	0	0
	Bacteria;Bacteroidetes;Bacteroidia;Cytophagales;Hymenobacteraceae;Pontibacter;	0	0.0283527	0.0195959	0.00502058	0	0	0	0	0	0
	Bacteria;Bacteroidetes;Bacteroidia;Cytophagales;Microscillaceae;Chryseolinea;	0.00535007	0	0	0	0	0	0	0	0	0
	Bacteria;Bacteroidetes;Bacteroidia;Cytophagales;Microscillaceae;Microscillaceae_unclassified;	0.0124835	0	0.00217732	0	0	0.00559722	0	0	0	0
	Bacteria;Bacteroidetes;Bacteroidia;Cytophagales;Microscillaceae;Ohtaekwangia;	0	0	0.0304825	0	0	0	0	0	0	0
	Bacteria;Bacteroidetes;Bacteroidia;Cytophagales;Microscillaceae;OLB12;	0.099868	0	0	0	0	0.229486	0	0	0	0
	Bacteria;Bacteroidetes;Bacteroidia;Cytophagales;Microscillaceae;Siphonobacter;	0	0	0	0	0	0.167917	0	0	0	0
	Bacteria;Bacteroidetes;Bacteroidia;Cytophagales;Microscillaceae;uncultured;	0.335271	0	0.00435464	0	0	0.498153	0.0492635	0.00784221	0.0706642	0
	Bacteria;Bacteroidetes;Bacteroidia;Cytophagales;MWH-CFBk5;MWH-CFBk5_ge;	0	0.0425291	0.0522557	0.0803294	0	0.0111944	0.0098527	0.482296	0	0.590571
	Bacteria;Bacteroidetes;Bacteroidia;Cytophagales;Spirosomaceae;uncultured;	0	0.00472545	0.00435464	0	0	0	0	0	0	0
	Bacteria;Bacteroidetes;Bacteroidia;Cytophagales;uncultured;uncultured_ge;	0	0	0	0	0	0	0	0	0	0.492143
	Bacteria;Bacteroidetes;Bacteroidia;Flavobacteriales;Crocinitomicaceae;Fluviicola;	0	0.0094509	0	0	0	0	0	0	0	0.0746699
	Bacteria;Bacteroidetes;Bacteroidia;Flavobacteriales;Cryomorphaceae;Cryomorpha;	0	0	0	0.0301235	0	0.218292	0	0	0	0
	Bacteria;Bacteroidetes;Bacteroidia;Flavobacteriales;Cryomorphaceae;Cryomorphaceae_unclassified;	0	0	0	0	0	0	0	0	0	0.0237586
	Bacteria;Bacteroidetes;Bacteroidia;Flavobacteriales;Cryomorphaceae;Owenweeksia;	0	0	0	0	0	0	0	0	0	0.0203645
	Bacteria;Bacteroidetes;Bacteroidia;Flavobacteriales;Cryomorphaceae;uncultured;	0	0.0094509	0	0	0	0	0	0	0	0.040729
	Bacteria;Bacteroidetes;Bacteroidia;Flavobacteriales;Flavobacteriaceae;Euzebyella;	0	0.0756072	0	0.0753088	0	0	0	0	0	0.203645
	Bacteria;Bacteroidetes;Bacteroidia;Flavobacteriales;Flavobacteriaceae;Flavobacteriaceae_unclassified;	0	0.500898	0	0.592429	4.28021	0	0.468003	0	0	0.485355
	Bacteria;Bacteroidetes;Bacteroidia;Flavobacteriales;Flavobacteriaceae;Flavobacterium;	0	0	0	0	0	0.0615695	0	0	0	0.0339409
	Bacteria;Bacteroidetes;Bacteroidia;Flavobacteriales;Flavobacteriaceae;Gillisia;	0	0.0236273	0	0.0100412	0	0	0	0	0	0
	Bacteria;Bacteroidetes;Bacteroidia;Flavobacteriales;Flavobacteriaceae;Planktosalinus;	0	0	0	0	0	0	0	0.0156844	0	0
	Bacteria;Bacteroidetes;Bacteroidia;Flavobacteriales;Flavobacteriaceae;Salegentibacter;	0	0	0	0	0	0	0	0	0	0.414079
	Bacteria;Bacteroidetes;Bacteroidia;Flavobacteriales;Flavobacteriaceae;Vitellibacter;	0	0	0	0	0	0	0	0	0	0.0237586
	Bacteria;Bacteroidetes;Bacteroidia;Flavobacteriales;Flavobacteriales_unclassified;Flavobacteriales_unclassified;	0	0	0	0	0	0.0111944	0	0	0	0
	Bacteria;Bacteroidetes;Bacteroidia;Flavobacteriales;NS9_marine_group;NS9_marine_group_ge;	0	0	0.00653196	0	0	0.548528	0	0	0	0
	Bacteria;Bacteroidetes;Bacteroidia;Sphingobacteriales;env.OPS_17;env.OPS_17_ge;	0.00891679	0	0.0195959	0	0	0.0895556	0	0	0	0
	Bacteria;Bacteroidetes;Bacteroidia;Sphingobacteriales;NS11-12_marine_group;NS11-12_marine_group_ge;	0	0	0	0	0	0.050375	0	0	0	0
	Bacteria;Bacteroidetes;Bacteroidia;Sphingobacteriales;Sphingobacteriaceae;Pedobacter;	0	0	0	0	0	0	0	0	0	0.0271527
	Bacteria;Bacteroidetes;Bacteroidia;Sphingobacteriales;Sphingobacteriaceae;Sphingobacteriaceae_ge;	0	0	0.00217732	0	0	0	0	0	0	0
	Bacteria;Bacteroidetes;Bacteroidia;Sphingobacteriales;Sphingobacteriaceae;Sphingobacteriaceae_unclassified;	0	0	0.0740289	0	0	0	0	0	0.0100949	0.0271527
	Bacteria;Bacteroidetes;Bacteroidia;Sphingobacteriales;Sphingobacteriales_unclassified;Sphingobacteriales_unclassified;	0	0	0	0	0	0.00559722	0	0	0	0
	Bacteria;Bacteroidetes;Ignavibacteria;Ignavibacteria_unclassified;Ignavibacteria_unclassified;Ignavibacteria_unclassified;	0.0338838	0	0	0	0	0	0	0	0	0
	Bacteria;Bacteroidetes;Ignavibacteria;Kryptoniales;BSV26;BSV26_ge;	0.23897	0	0	0	0	0	0	0	0	0
	Bacteria;Bacteroidetes;Ignavibacteria;OPB56;OPB56_fa;OPB56_ge;	0.00535007	0.0330782	0.0522557	0.0301235	0	0.123139	0	0	0.00672993	0
	Bacteria;Bacteroidetes;Ignavibacteria;SJA-28;SJA-28_fa;SJA-28_ge;	0	0	0	0	0	0.699653	0	0	0	0
	Bacteria;Bacteroidetes;Rhodothermia;Balneolales;Balneolaceae;Balneolaceae_ge;	0	0	0	0.00502058	0.00271415	0	0	0	0	0
	Bacteria;Bacteroidetes;Rhodothermia;Balneolales;Balneolaceae;Balneolaceae_unclassified;	0	5.9966	0	6.00964	2.34774	0	0.0443372	0.0235266	0	0
	Bacteria;Bacteroidetes;Rhodothermia;Balneolales;Balneolaceae;Fodinibius;	0.00356672	0.373311	0	0.316297	0.0298556	0	0.00492635	0	0	0
	Bacteria;Bacteroidetes;Rhodothermia;Balneolales;Balneolaceae;Gracilimonas;	0	0	0	0	0	0	0	0	0	0.00678817
	Bacteria;Bacteroidetes;Rhodothermia;Balneolales;Balneolaceae;uncultured;	0.0142669	0.500898	0	0.507079	26.1508	0	0.266023	0.0117633	0	0
	Bacteria;Bacteroidetes;Rhodothermia;Rhodothermales;Rhodothermaceae;Rhodothermaceae_ge;	0	0.174842	0.0827382	0.110453	0	0	0	0	0.111044	0
	Bacteria;Bacteroidetes;Rhodothermia;Rhodothermales;Rhodothermaceae;Rhodothermaceae_unclassified;	0.0481507	0.094509	0.100157	0.0903705	0	0.050375	0	0	1.51423	0
	Bacteria;Bacteroidetes;Rhodothermia;Rhodothermales;Rhodothermaceae;Rubrivirga;	0	0.0850581	0.0892702	0.0502058	0	0	0	0	0.393701	17.3336
	Bacteria;Bacteroidetes;Rhodothermia;Rhodothermales;Rhodothermaceae;uncultured;	0.226486	0.0661563	0.0631423	0.0853499	0	0.139931	0	0	0	0
	Bacteria;Bacteroidetes;Rhodothermia;Rhodothermia_unclassified;Rhodothermia_unclassified;Rhodothermia_unclassified;	0.00535007	0	0	0	0	0	0	0	0.00672993	0
	Bacteria;BRC1;BRC1_cl;BRC1_or;BRC1_fa;BRC1_ge;	0.00535007	0.0141764	0.0152412	0.00502058	0	0.00559722	0.0147791	0.0313689	0	0.0135763
	Bacteria;Chlamydiae;Chlamydiae;Chlamydiales;Chlamydiales_unclassified;Chlamydiales_unclassified;	0.024967	0	0	0	0	0.0111944	0	0	0	0
	Bacteria;Chlamydiae;Chlamydiae;Chlamydiales;cvE6;cvE6_ge;	0.0267504	0	0	0	0	0.369417	0	0	0	0
	Bacteria;Chlamydiae;Chlamydiae;Chlamydiales;Parachlamydiaceae;Candidatus_Protochlamydia;	0	0	0.00435464	0	0	0	0	0	0	0
	Bacteria;Chlamydiae;Chlamydiae;Chlamydiales;Parachlamydiaceae;Neochlamydia;	0.0142669	0	0	0	0	0	0	0	0	0
	Bacteria;Chlamydiae;Chlamydiae;Chlamydiales;Parachlamydiaceae;Parachlamydiaceae_unclassified;	0	0	0.00435464	0	0	0	0	0	0	0
	Bacteria;Chlamydiae;Chlamydiae;Chlamydiales;Simkaniaceae;Ga0074140;	0.00535007	0	0	0	0	0	0	0	0	0
	Bacteria;Chloroflexi;Anaerolineae;Anaerolineae_unclassified;Anaerolineae_unclassified;Anaerolineae_unclassified;	0.00356672	0	0	0	0	0.0111944	0.00492635	0	0	0
	Bacteria;Chloroflexi;Anaerolineae;Anaerolineales;Anaerolineaceae;Anaerolineaceae_unclassified;	0.00178336	0	0	0	0	0	0	0	0	0
	Bacteria;Chloroflexi;Anaerolineae;Anaerolineales;Anaerolineaceae;uncultured;	0.0463673	0	0	0	0	0	0.0197054	0	0	0
	Bacteria;Chloroflexi;Anaerolineae;Ardenticatenales;Ardenticatenaceae;uncultured;	0.0624175	0.146489	0.990681	0.160659	0	0.134333	0.0344845	0	1.37627	0.0101823
	Bacteria;Chloroflexi;Anaerolineae;Ardenticatenales;uncultured;uncultured_ge;	0	0	0	0	0	0.0223889	0	0	0	0
	Bacteria;Chloroflexi;Anaerolineae;Caldilineales;Caldilineaceae;Caldilineaceae_unclassified;	0.0107001	0	0	0	0	0.0727639	0.0344845	0	0	0
	Bacteria;Chloroflexi;Anaerolineae;Caldilineales;Caldilineaceae;Litorilinea;	0.024967	0	0	0	0	0.0559722	0.00492635	0	0.00672993	0
	Bacteria;Chloroflexi;Anaerolineae;Caldilineales;Caldilineaceae;uncultured;	0.140885	0.916738	0.529089	0.818355	0	0.0839584	0.0344845	0	0.107679	0
	Bacteria;Chloroflexi;Anaerolineae;RBG-13-54-9;RBG-13-54-9_fa;RBG-13-54-9_ge;	0	0	0	0	0	1.91985	0	0	0	0
	Bacteria;Chloroflexi;Anaerolineae;SBR1031;A4b;A4b_ge;	0.294254	0.118136	0.0348371	0.0251029	0	0.626889	0.0295581	0	0.0100949	0
	Bacteria;Chloroflexi;Anaerolineae;SBR1031;A4b;A4b_unclassified;	0.0178336	0	0	0	0	0.0167917	0.0344845	0	0	0
	Bacteria;Chloroflexi;Anaerolineae;SBR1031;A4b;OLB13;	0	0	0.0130639	0	0	0.151125	0	0	0	0
	Bacteria;Chloroflexi;Anaerolineae;SBR1031;SBR1031_fa;SBR1031_ge;	0	0	0	0	0	0.0559722	0	0	0	0
	Bacteria;Chloroflexi;Anaerolineae;SBR1031;SBR1031_unclassified;SBR1031_unclassified;	0.0107001	0	0	0	0	0.0671667	0.0541899	0	0	0
	Bacteria;Chloroflexi;Chloroflexi_unclassified;Chloroflexi_unclassified;Chloroflexi_unclassified;Chloroflexi_unclassified;	0.0214003	0.00472545	0.0870928	0.0251029	0	0.00559722	0.0246318	0	0.0201898	0
	Bacteria;Chloroflexi;Chloroflexia;Chloroflexales;Chloroflexaceae;Chloroflexaceae_unclassified;	0	0.0141764	0	0	0	0	0	0	0	0
	Bacteria;Chloroflexi;Chloroflexia;Chloroflexales;Herpetosiphonaceae;Herpetosiphon;	0	0	0	0	0	0	0	0	0.00672993	0
	Bacteria;Chloroflexi;Chloroflexia;Chloroflexia_unclassified;Chloroflexia_unclassified;Chloroflexia_unclassified;	0.0178336	0	0.0239505	0.00502058	0	0.0111944	0.0541899	0	0.0100949	0.0169704
	Bacteria;Chloroflexi;Chloroflexia;Kallotenuales;AKIW781;AKIW781_ge;	0	0.255174	0.594409	0.240988	0	0	0	0	0.306212	0
	Bacteria;Chloroflexi;Chloroflexia;Kallotenuales;Kallotenuaceae;Kallotenue;	0	0	0.00435464	0	0	0	0	0	0	0
	Bacteria;Chloroflexi;Chloroflexia;Kallotenuales;Kallotenuales_unclassified;Kallotenuales_unclassified;	0	0	0.0174186	0.00502058	0	0	0	0	0	0
	Bacteria;Chloroflexi;Chloroflexia;Thermomicrobiales;AKYG1722;AKYG1722_ge;	0.379855	4.1584	1.52412	4.56371	0	0.229486	2.00502	0.0548955	1.41328	0.85531
	Bacteria;Chloroflexi;Chloroflexia;Thermomicrobiales;JG30-KF-CM45;JG30-KF-CM45_ge;	0.574241	1.84765	4.17392	1.707	0	0.30225	2.29075	1.6155	3.16307	3.89981
	Bacteria;Chloroflexi;Chloroflexia;Thermomicrobiales;Thermomicrobiaceae;Sphaerobacter;	0.00356672	0	0	0	0	0	0.00492635	0	0	0
	Bacteria;Chloroflexi;Chloroflexia;Thermomicrobiales;Thermomicrobiaceae;Thermomicrobiaceae_unclassified;	0.00178336	0.0094509	0.00435464	0.0100412	0	0	0.0689689	0	0.0100949	0
	Bacteria;Chloroflexi;Chloroflexia;Thermomicrobiales;Thermomicrobiales_unclassified;Thermomicrobiales_unclassified;	0.0142669	0.0330782	0.0522557	0.0301235	0	0.050375	0.0344845	0	0.0100949	0.0169704
	Bacteria;Chloroflexi;Dehalococcoidia;Dehalococcoidia_unclassified;Dehalococcoidia_unclassified;Dehalococcoidia_unclassified;	0.00178336	0	0	0	0	0	0.00492635	0	0	0
	Bacteria;Chloroflexi;Dehalococcoidia;S085;S085_fa;S085_ge;	0.0410172	0	0	0	0	0.0279861	0.0147791	0	0.0100949	0
	Bacteria;Chloroflexi;Dehalococcoidia;SAR202_clade;SAR202_clade_fa;SAR202_clade_ge;	0.0231837	0	0	0	0	0	0.20198	0	0	0.00678817
	Bacteria;Chloroflexi;Gitt-GS-136;Gitt-GS-136_or;Gitt-GS-136_fa;Gitt-GS-136_ge;	0.0517174	0.0094509	0.0239505	0.0502058	0	0.106347	0.408887	0	0.0773942	0.00678817
	Bacteria;Chloroflexi;JG30-KF-CM66;JG30-KF-CM66_or;JG30-KF-CM66_fa;JG30-KF-CM66_ge;	0.0980847	0.10396	0.261279	0.0803294	0	0.212695	0.113306	0	0.164883	0.00678817
	Bacteria;Chloroflexi;KD4-96;KD4-96_or;KD4-96_fa;KD4-96_ge;	0.169419	0	0.00435464	0.0100412	0	0.123139	0.0197054	0	0	0
	Bacteria;Chloroflexi;N9D0;N9D0_or;N9D0_fa;N9D0_ge;	0	0	0	0.00502058	0	0	0	0	0	0
	Bacteria;Chloroflexi;OLB14;OLB14_or;OLB14_fa;OLB14_ge;	0.128402	0.0330782	0.00870928	0.0150618	0	0.173514	0.0394108	0	0	0
	Bacteria;Chloroflexi;P2-11E;P2-11E_or;P2-11E_fa;P2-11E_ge;	0.00535007	0	0	0	0	0	0	0	0	0
	Bacteria;Chloroflexi;TK10;TK10_or;TK10_fa;TK10_ge;	0.00891679	0.00472545	0.108866	0.0150618	0	0	0.0147791	0	0.0134599	0
	Bacteria;Cyanobacteria;Melainabacteria;Obscuribacterales;Obscuribacterales_fa;Obscuribacterales_ge;	0	0	0	0	0	1.13624	0	0	0	0
	Bacteria;Cyanobacteria;Melainabacteria;Vampirovibrionales;Vampirovibrionales_fa;Vampirovibrionales_ge;	0	0.108685	0.0108866	0.105432	0	0.050375	0	0	0	0
	Bacteria;Cyanobacteria;Oxyphotobacteria;Chloroplast;Chloroplast_fa;Chloroplast_ge;	0.00178336	0.760798	0.00217732	0.778191	0	0	0	0.948908	0.0168248	0
	Bacteria;Cyanobacteria;Oxyphotobacteria;Leptolyngbyales;Leptolyngbyaceae;Leptolyngbya_Es-Yyy1000;	0	0	0.0195959	0	0	1.43849	0	0	0	0
	Bacteria;Cyanobacteria;Oxyphotobacteria;Leptolyngbyales;Leptolyngbyaceae;Leptolyngbyaceae_unclassified;	0	0	0	0	0	0.0223889	0	0	0	0
	Bacteria;Cyanobacteria;Oxyphotobacteria;Leptolyngbyales;Leptolyngbyaceae;YB-42;	0	0	0	0	0	2.4124	0	0	0	0
	Bacteria;Cyanobacteria;Oxyphotobacteria;Nostocales;Chroococcidiopsaceae;Chroococcidiopsaceae_unclassified;	0	0	0.00653196	0	0	0.0895556	0	0	0	0.0135763
	Bacteria;Cyanobacteria;Oxyphotobacteria;Nostocales;Chroococcidiopsaceae;Chroococcidiopsis_SAG_2023;	0	0	0.0479011	0	0	0	0	0	0	0
	Bacteria;Cyanobacteria;Oxyphotobacteria;Nostocales;Chroococcidiopsaceae;uncultured;	0	0	0.00435464	0	0	0	0	0	0	0
	Bacteria;Cyanobacteria;Oxyphotobacteria;Nostocales;Microcystaceae;Chalicogloea_CCALA_975;	0	0.0094509	0.0783836	0.0100412	0	0.0783611	0	0	0	0
	Bacteria;Cyanobacteria;Oxyphotobacteria;Nostocales;Microcystaceae;Microcystaceae_unclassified;	0	0.0094509	0.172008	0	0	2.59711	0	0	0	0
	Bacteria;Cyanobacteria;Oxyphotobacteria;Nostocales;Nostocaceae;Nostocaceae_unclassified;	0	0	0.0130639	0	0	0	0	0	0	0
	Bacteria;Cyanobacteria;Oxyphotobacteria;Nostocales;Nostocales_Incertae_Sedis;CENA533;	0	0	0	0.00502058	0	0	0	0	0	0
	Bacteria;Cyanobacteria;Oxyphotobacteria;Nostocales;Nostocales_Incertae_Sedis;Nostocales_Incertae_Sedis_unclassified;	0	0.0378036	0	0.0351441	0	0	0.00492635	0	0	0.037335
	Bacteria;Cyanobacteria;Oxyphotobacteria;Nostocales;Nostocales_unclassified;Nostocales_unclassified;	0.00535007	3.38815	1.00157	4.36791	0	0.313445	0.182275	0.00784221	0.0437445	1.7208
	Bacteria;Cyanobacteria;Oxyphotobacteria;Nostocales;Xenococcaceae;Pleurocapsa_PCC-7319;	0	0	0.0130639	0	0	0	0	0	0	0
	Bacteria;Cyanobacteria;Oxyphotobacteria;Oxyphotobacteria_Incertae_Sedis;Unknown_Family;EcFYyy-200;	0	0	0.00653196	0	0	0	0	0	0	0
	Bacteria;Cyanobacteria;Oxyphotobacteria;Oxyphotobacteria_Incertae_Sedis;Unknown_Family;Phormidium_CYN64;	0	0	0	0	0	0.0111944	0	0	0	0
	Bacteria;Cyanobacteria;Oxyphotobacteria;Oxyphotobacteria_unclassified;Oxyphotobacteria_unclassified;Oxyphotobacteria_unclassified;	7.96269	8.19866	0.217732	7.88734	0.0108566	0.128736	0	4.21127	0.00336496	0
	Bacteria;Cyanobacteria;Oxyphotobacteria;Phormidesmiales;Nodosilineaceae;Nodosilinea_PCC-7104;	0	0	0	0	0	0	0	0.180371	0	0
	Bacteria;Cyanobacteria;Oxyphotobacteria;Phormidesmiales;Nodosilineaceae;Nodosilineaceae_unclassified;	0	0	0	0	0	0.0111944	0	0.0196055	0	0
	Bacteria;Cyanobacteria;Oxyphotobacteria;Phormidesmiales;Nodosilineaceae;uncultured;	0	0	0	0	0	0	0	0.00392111	0	0
	Bacteria;Cyanobacteria;Oxyphotobacteria;Thermosynechococcales;Thermosynechococcaceae;Loriellopsis_LF-B5;	0	0	0.00217732	0	0	0	0	0	0	0
	Bacteria;Cyanobacteria;Oxyphotobacteria;Thermosynechococcales;Thermosynechococcales_unclassified;Thermosynechococcales_unclassified;	0	0	0	0	0	0	0	2.61146	0	0
	Bacteria;Cyanobacteria;Oxyphotobacteria;uncultured;uncultured_fa;uncultured_ge;	0	0.0708818	25.037	0.0301235	0	0	0	0	0	0
	Bacteria;Cyanobacteria;Sericytochromatia;Sericytochromatia_or;Sericytochromatia_fa;Sericytochromatia_ge;	0	0	0.00435464	0	0	0	0	0	0.00336496	0
	Bacteria;Dadabacteria;Dadabacteriia;Dadabacteriales;Dadabacteriales_fa;Dadabacteriales_ge;	0.00535007	0	0	0	0	0	0	0	0	0
	Bacteria;Deinococcus-Thermus;Deinococci;Deinococcales;Deinococcaceae;Deinococcaceae_ge;	0	0	0	0	0	0	0	0	0.0100949	0
	Bacteria;Deinococcus-Thermus;Deinococci;Deinococcales;Deinococcaceae;Deinococcaceae_unclassified;	0	0.0094509	0.00435464	0.0351441	0	0	0	0	0.0807591	0
	Bacteria;Deinococcus-Thermus;Deinococci;Deinococcales;Trueperaceae;Truepera;	0.0784677	0.0283527	0.30047	0.0451853	0	0.0279861	0.246318	0.0117633	0	0.458202
	Bacteria;Deinococcus-Thermus;Deinococci;Deinococci_unclassified;Deinococci_unclassified;Deinococci_unclassified;	0.00178336	0	0	0	0	0	0	0	0	0
	Bacteria;Dependentiae;Babeliae;Babeliales;Babeliaceae;Babeliaceae_unclassified;	0	0.0094509	0	0.0150618	0	0	0.0098527	0	0	0
	Bacteria;Dependentiae;Babeliae;Babeliales;Babeliaceae;Candidatus_Babela;	0	0	0	0	0	0	0.00492635	0	0	0
	Bacteria;Dependentiae;Babeliae;Babeliales;Babeliales_fa;Babeliales_ge;	0	0	0	0	0	0	0	0	0	0.0101823
	Bacteria;Dependentiae;Babeliae;Babeliales;Babeliales_unclassified;Babeliales_unclassified;	0.0178336	0	0	0.0150618	0	0.0111944	0.0197054	0	0	0
	Bacteria;Dependentiae;Babeliae;Babeliales;Vermiphilaceae;Vermiphilaceae_ge;	0.0356672	0	0	0	0	0.0335833	0	0	0	0
	Bacteria;Elusimicrobia;Elusimicrobia;Lineage_IV;Lineage_IV_fa;Lineage_IV_ge;	0.00713343	0	0	0	0	0	0	0	0	0
	Bacteria;Elusimicrobia;Elusimicrobia_unclassified;Elusimicrobia_unclassified;Elusimicrobia_unclassified;Elusimicrobia_unclassified;	0.00356672	0	0	0	0	0	0	0	0	0
	Bacteria;Elusimicrobia;Lineage_IIa;Lineage_IIa_or;Lineage_IIa_fa;Lineage_IIa_ge;	0.00891679	0.0189018	0.0892702	0.0251029	0	0	0	0	0	0
	Bacteria;Elusimicrobia;Lineage_IIb;Lineage_IIb_or;Lineage_IIb_fa;Lineage_IIb_ge;	0.00535007	0	0	0	0	0	0	0	0	0
	Bacteria;Elusimicrobia;Lineage_IIc;Lineage_IIc_or;Lineage_IIc_fa;Lineage_IIc_ge;	0.00891679	0	0	0	0	0	0	0	0	0
	Bacteria;Epsilonbacteraeota;Campylobacteria;Campylobacterales;Campylobacteraceae;Campylobacter;	0	0	0	0	0.00542829	0	0	0	0	0
	Bacteria;FBP;FBP_cl;FBP_or;FBP_fa;FBP_ge;	0	0	0.0239505	0	0	0	0	0	0.0605694	0
	Bacteria;FCPU426;FCPU426_cl;FCPU426_or;FCPU426_fa;FCPU426_ge;	0	0	0	0	0	0.0111944	0	0	0	0
	Bacteria;Firmicutes;Bacilli;Bacillales;Bacillaceae;Alteribacillus;	0	0	0	0	0	0.0111944	0	0	0	0
	Bacteria;Firmicutes;Bacilli;Bacillales;Bacillaceae;Bacillaceae_unclassified;	0	0	0	0	0	0.0223889	0.0147791	0	0.00672993	0
	Bacteria;Firmicutes;Bacilli;Bacillales;Bacillaceae;Bacillus;	0.00356672	0	0	0	0	0.179111	0.00492635	0	0.0100949	0
	Bacteria;Firmicutes;Bacilli;Bacillales;Bacillaceae;Halalkalibacillus;	0	0	0	0	0	0.0111944	0	0	0	0
	Bacteria;Firmicutes;Bacilli;Bacillales;Bacillaceae;Halobacillus;	0	0	0	0	0	0.10075	0	0	0	0
	Bacteria;Firmicutes;Bacilli;Bacillales;Bacillales_unclassified;Bacillales_unclassified;	0.0124835	0	0	0	0	0.0391806	0	0	0	0
	Bacteria;Firmicutes;Bacilli;Bacillales;Paenibacillaceae;Paenibacillaceae_unclassified;	0	0	0	0.00502058	0.00814244	0.0223889	0	0.00784221	0	0
	Bacteria;Firmicutes;Bacilli;Bacillales;Paenibacillaceae;Paenibacillus;	0	0	0	0.0100412	0.0135707	0.0615695	0	0.00392111	0	0
	Bacteria;Firmicutes;Bacilli;Bacillales;Paenibacillaceae;uncultured;	0.00356672	0.0189018	0	0	0	0.00559722	0	0	0	0
	Bacteria;Firmicutes;Bacilli;Bacillales;Pasteuriaceae;Pasteuria;	0	0	0	0	0	0.0111944	0	0	0	0
	Bacteria;Firmicutes;Bacilli;Bacillales;Planococcaceae;Jeotgalibacillus;	0	0	0	0	0	0.0951528	0	0	0	0
	Bacteria;Firmicutes;Bacilli;Bacillales;Staphylococcaceae;Staphylococcus;	0	0	0	0	0.0217132	0	0	0	0	0
	Bacteria;Firmicutes;Bacilli;Lactobacillales;Streptococcaceae;Lactococcus;	0	0	0	0	0	0	0	0.0156844	0	0
	Bacteria;Firmicutes;Bacilli;Lactobacillales;Streptococcaceae;Streptococcaceae_unclassified;	0	0	0	0	0.00271415	0	0	0	0	0
	Bacteria;Firmicutes;Bacilli;Lactobacillales;Streptococcaceae;Streptococcus;	0	0	0	0	0.0108566	0	0	0	0	0
	Bacteria;Firmicutes;Clostridia;Clostridiales;Lachnospiraceae;Agathobacter;	0	0	0	0.00502058	0	0	0	0	0	0
	Bacteria;Firmicutes;Clostridia;Clostridiales;Lachnospiraceae;Blautia;	0	0	0	0	0.00542829	0	0	0	0	0
	Bacteria;Firmicutes;Clostridia;Clostridiales;Lachnospiraceae;Lachnospiraceae_NK4A136_group;	0	0	0	0	0.00542829	0	0	0	0	0
	Bacteria;Firmicutes;Clostridia;Clostridiales;Lachnospiraceae;Lachnospiraceae_unclassified;	0	0	0	0.0100412	0.0108566	0	0.00492635	0	0	0.00678817
	Bacteria;Firmicutes;Clostridia;Clostridiales;Lachnospiraceae;Roseburia;	0	0	0	0	0	0	0.00492635	0	0	0
	Bacteria;Firmicutes;Clostridia;Clostridiales;Peptostreptococcaceae;Romboutsia;	0	0	0	0	0	0	0	0.00784221	0	0
	Bacteria;Firmicutes;Clostridia;Clostridiales;Ruminococcaceae;Faecalibacterium;	0.00356672	0	0	0	0	0.0167917	0.0147791	0	0.00672993	0.0101823
	Bacteria;Firmicutes;Clostridia;Clostridiales;Ruminococcaceae;Ruminiclostridium_1;	0	0.0094509	0	0	0	0	0	0	0	0
	Bacteria;Firmicutes;Clostridia;Clostridiales;Ruminococcaceae;Ruminiclostridium_5;	0	0	0	0	0	0	0	0	0.00672993	0
	Bacteria;Firmicutes;Clostridia;Clostridiales;Ruminococcaceae;Ruminococcaceae_unclassified;	0.00178336	0	0	0	0	0	0	0	0	0
	Bacteria;Firmicutes;Clostridia;Clostridiales;Ruminococcaceae;Ruminococcus_2;	0	0	0	0	0	0	0.0098527	0	0	0
	Bacteria;Firmicutes;Firmicutes_unclassified;Firmicutes_unclassified;Firmicutes_unclassified;Firmicutes_unclassified;	0	0	0.00217732	0	0	0	0.00492635	0	0	0
	Bacteria;Firmicutes;Limnochordia;Limnochordales;Limnochordaceae;Limnochordaceae_ge;	0	0	0	0	0	0	0.0197054	0	0	0
	Bacteria;GAL15;GAL15_cl;GAL15_or;GAL15_fa;GAL15_ge;	0.0124835	0	0	0	0	0	0	0	0	0
	Bacteria;Gemmatimonadetes;AKAU4049;AKAU4049_or;AKAU4049_fa;AKAU4049_ge;	0.00891679	0	0	0	0	0	0	0	0	0
	Bacteria;Gemmatimonadetes;BD2-11_terrestrial_group;BD2-11_terrestrial_group_or;BD2-11_terrestrial_group_fa;BD2-11_terrestrial_group_ge;	0.0517174	0.0661563	0	0.0301235	0	0.0223889	0.226612	0	0.00672993	0.00678817
	Bacteria;Gemmatimonadetes;Gemmatimonadetes;Gemmatimonadales;Gemmatimonadaceae;Gemmatimonadaceae_ge;	0	0.0189018	0.00217732	0	0	0	0.00492635	0	0	0.00339409
	Bacteria;Gemmatimonadetes;Gemmatimonadetes;Gemmatimonadales;Gemmatimonadaceae;Gemmatimonadaceae_unclassified;	0.123052	0.505623	0.206845	0.51712	0	0.106347	0.187201	0.0117633	0.50138	0.0339409
	Bacteria;Gemmatimonadetes;Gemmatimonadetes;Gemmatimonadales;Gemmatimonadaceae;Gemmatimonas;	0.00356672	0.0283527	0.341839	0.0351441	0	0.0391806	0.00492635	0	0.275927	0
	Bacteria;Gemmatimonadetes;Gemmatimonadetes;Gemmatimonadales;Gemmatimonadaceae;Gemmatirosa;	0	0.0378036	0.0283052	0.0301235	0	0	0	0	0.0773942	0
	Bacteria;Gemmatimonadetes;Gemmatimonadetes;Gemmatimonadales;Gemmatimonadaceae;uncultured;	1.84399	0.0094509	0.00217732	0.00502058	0	0.722042	0.251244	0	0.0100949	0
	Bacteria;Gemmatimonadetes;Gemmatimonadetes_unclassified;Gemmatimonadetes_unclassified;Gemmatimonadetes_unclassified;Gemmatimonadetes_unclassified;	0.0160502	0.20792	0	0.125515	0	0.190306	0.300507	0	0.0336496	0.135763
	Bacteria;Gemmatimonadetes;Longimicrobia;Longimicrobiales;Longimicrobiaceae;Longimicrobiaceae_ge;	0.0410172	1.37511	0.130639	1.5865	0	0.313445	0.251244	0	0.215358	0.55663
	Bacteria;Gemmatimonadetes;Longimicrobia;Longimicrobiales;Longimicrobiaceae;Longimicrobiaceae_unclassified;	0.00178336	0.0283527	0.0283052	0.0251029	0	0	0	0	0	0
	Bacteria;Gemmatimonadetes;PAUC43f_marine_benthic_group;PAUC43f_marine_benthic_group_or;PAUC43f_marine_benthic_group_fa;PAUC43f_marine_benthic_group_ge;	0	0	0	0.0150618	0	0	0	0	0	0
	Bacteria;Gemmatimonadetes;S0134_terrestrial_group;S0134_terrestrial_group_or;S0134_terrestrial_group_fa;S0134_terrestrial_group_ge;	0.422656	0.0661563	0.0805609	0.0953911	0	0.050375	0.857185	0	0.0235547	0
	Bacteria;Hydrogenedentes;Hydrogenedentia;Hydrogenedentiales;Hydrogenedensaceae;Hydrogenedensaceae_ge;	0	0	0	0	0	0.0167917	0.00492635	0	0	0
	Bacteria;Latescibacteria;Latescibacteria;Latescibacterales;Latescibacteraceae;Latescibacteraceae_ge;	1.15383	0	0	0	0	0	0	0	0	0
	Bacteria;Latescibacteria;Latescibacteria_cl;Latescibacteria_or;Latescibacteria_fa;Latescibacteria_ge;	0.171202	0	0	0	0	0	0	0	0	0
	Bacteria;Patescibacteria;ABY1;Candidatus_Magasanikbacteria;Candidatus_Magasanikbacteria_fa;Candidatus_Magasanikbacteria_ge;	0.00535007	0	0	0	0	0.0223889	0	0	0	0
	Bacteria;Patescibacteria;Gracilibacteria;Gracilibacteria_or;Gracilibacteria_fa;Gracilibacteria_ge;	0	0	0	0	0	0.0111944	0	0	0	0
	Bacteria;Patescibacteria;Microgenomatia;Candidatus_Pacebacteria;Candidatus_Pacebacteria_fa;Candidatus_Pacebacteria_ge;	0.00356672	0	0	0	0	0	0	0	0	0
	Bacteria;Patescibacteria;Parcubacteria;Candidatus_Campbellbacteria;Candidatus_Campbellbacteria_fa;Candidatus_Campbellbacteria_ge;	0	0	0	0	0	0.0727639	0	0	0.0134599	0
	Bacteria;Patescibacteria;Parcubacteria;Candidatus_Jorgensenbacteria;Candidatus_Jorgensenbacteria_fa;Candidatus_Jorgensenbacteria_ge;	0.00713343	0	0	0	0	0	0	0	0	0
	Bacteria;Patescibacteria;Parcubacteria;Candidatus_Kaiserbacteria;Candidatus_Kaiserbacteria_fa;Candidatus_Kaiserbacteria_ge;	0.00356672	0	0	0	0	0.00559722	0	0	0	0
	Bacteria;Patescibacteria;Parcubacteria;Candidatus_Liptonbacteria;Candidatus_Liptonbacteria_fa;Candidatus_Liptonbacteria_ge;	0.00178336	0	0	0	0	0	0	0	0	0
	Bacteria;Patescibacteria;Parcubacteria;Candidatus_Nomurabacteria;Candidatus_Nomurabacteria_fa;Candidatus_Nomurabacteria_ge;	0.0178336	0	0.00217732	0	0	0	0	0	0	0.00678817
	Bacteria;Patescibacteria;Parcubacteria;Candidatus_Yanofskybacteria;Candidatus_Yanofskybacteria_fa;Candidatus_Yanofskybacteria_ge;	0	0	0	0	0	0.0111944	0	0	0	0
	Bacteria;Patescibacteria;Parcubacteria;Candidatus_Zambryskibacteria;Candidatus_Zambryskibacteria_fa;Candidatus_Zambryskibacteria_ge;	0.00178336	0	0	0	0	0	0	0	0	0
	Bacteria;Patescibacteria;Parcubacteria;GWA2-38-13b;GWA2-38-13b_fa;GWA2-38-13b_ge;	0.00356672	0	0	0	0	0	0	0	0	0
	Bacteria;Patescibacteria;Parcubacteria;Parcubacteria_or;Parcubacteria_fa;Parcubacteria_ge;	0.0107001	0	0	0	0	0	0	0	0	0
	Bacteria;Patescibacteria;Parcubacteria;Parcubacteria_unclassified;Parcubacteria_unclassified;Parcubacteria_unclassified;	0.0392339	0	0.00435464	0	0	0	0	0	0.0134599	0.00678817
	Bacteria;Patescibacteria;Saccharimonadia;Saccharimonadales;Saccharimonadaceae;Saccharimonadaceae_ge;	0	0	0	0	0	0.0167917	0	0	0.0100949	0
	Bacteria;Patescibacteria;Saccharimonadia;Saccharimonadales;Saccharimonadales_fa;Saccharimonadales_ge;	0.287121	0.283527	0.363613	0.25605	0	1.58401	0.0098527	0.0588166	0.286022	0.0135763
	Bacteria;Planctomycetes;BD7-11;BD7-11_or;BD7-11_fa;BD7-11_ge;	0.00713343	0	0	0	0	0	0	0	0	0
	Bacteria;Planctomycetes;OM190;OM190_or;OM190_fa;OM190_ge;	0.224703	0.00472545	0.00870928	0	0	0.184708	0.0738953	0	0	0
	Bacteria;Planctomycetes;Phycisphaerae;C86;C86_fa;C86_ge;	0	0	0	0	0	0.0335833	0	0	0	0
	Bacteria;Planctomycetes;Phycisphaerae;CCM11a;CCM11a_fa;CCM11a_ge;	0.642009	0	0	0	0	0.0111944	0	0	0	0
	Bacteria;Planctomycetes;Phycisphaerae;Phycisphaerae_unclassified;Phycisphaerae_unclassified;Phycisphaerae_unclassified;	0	0.132313	0	0.125515	0	0.00559722	0.0098527	0	0.0370146	0.00678817
	Bacteria;Planctomycetes;Phycisphaerae;Phycisphaerales;Phycisphaeraceae;AKYG587;	0.0820345	0	0	0	0	0.106347	0	0	0	0
	Bacteria;Planctomycetes;Phycisphaerae;Phycisphaerales;Phycisphaeraceae;CL500-3;	0	0	0	0	0	0.0335833	0	0	0	0
	Bacteria;Planctomycetes;Phycisphaerae;Phycisphaerales;Phycisphaeraceae;I-8;	0.00356672	0	0	0	0	0	0.0098527	0	0	0
	Bacteria;Planctomycetes;Phycisphaerae;Phycisphaerales;Phycisphaeraceae;Phycisphaeraceae_unclassified;	0.133752	0	0.00217732	0	0	0	0.0197054	0	0.0100949	0.078064
	Bacteria;Planctomycetes;Phycisphaerae;Phycisphaerales;Phycisphaeraceae;SM1A02;	0.0980847	0.094509	0.0391918	0.160659	0	0.268667	0.0098527	0	0.00672993	0
	Bacteria;Planctomycetes;Phycisphaerae;Phycisphaerales;Phycisphaeraceae;uncultured;	0.00713343	0.0567054	0	0.0953911	0	0.0727639	0	0	0	0.0135763
	Bacteria;Planctomycetes;Phycisphaerae;Tepidisphaerales;Tepidisphaeraceae;Tepidisphaera;	0.00535007	0.0472545	0.0479011	0.0753088	0	0.00559722	0.0197054	0	0.891715	0.152734
	Bacteria;Planctomycetes;Phycisphaerae;Tepidisphaerales;Tepidisphaeraceae;Tepidisphaeraceae_ge;	0	0.0614309	0.0827382	0.0351441	0	0	0	0	0.272562	0
	Bacteria;Planctomycetes;Phycisphaerae;Tepidisphaerales;Tepidisphaeraceae;Tepidisphaeraceae_unclassified;	0	0	0.0326598	0	0	0.0279861	0	0	0	0.00339409
	Bacteria;Planctomycetes;Phycisphaerae;Tepidisphaerales;Tepidisphaerales_unclassified;Tepidisphaerales_unclassified;	0	0.00472545	0.0304825	0.0150618	0	0.0111944	0.0098527	0.00392111	0.0100949	0.0101823
	Bacteria;Planctomycetes;Phycisphaerae;Tepidisphaerales;WD2101_soil_group;WD2101_soil_group_ge;	0.310304	0.0283527	0.293938	0.0100412	0	0.755625	0.0147791	0.0196055	0.0672993	0.0339409
	Bacteria;Planctomycetes;Pla3_lineage;Pla3_lineage_or;Pla3_lineage_fa;Pla3_lineage_ge;	0.0267504	0	0	0	0	0	0	0	0	0
	Bacteria;Planctomycetes;Pla4_lineage;Pla4_lineage_or;Pla4_lineage_fa;Pla4_lineage_ge;	0.0303171	0	0	0	0	0	0	0	0	0
	Bacteria;Planctomycetes;Planctomycetacia;Gemmatales;Gemmataceae;Fimbriiglobus;	0.110568	0.174842	0.124107	0.155638	0	0.358222	0	0	0.0605694	0
	Bacteria;Planctomycetes;Planctomycetacia;Gemmatales;Gemmataceae;Gemmata;	0.0570674	0.307154	0.39845	0.411688	0	0.223889	0	0	0.376876	0
	Bacteria;Planctomycetes;Planctomycetacia;Gemmatales;Gemmataceae;Gemmataceae_ge;	0	0	0	0	0	0.00559722	0	0	0	0
	Bacteria;Planctomycetes;Planctomycetacia;Gemmatales;Gemmataceae;Gemmataceae_unclassified;	0.0160502	0.0189018	0.0696743	0.0251029	0	0.36382	0	0	0.0639343	0
	Bacteria;Planctomycetes;Planctomycetacia;Gemmatales;Gemmataceae;uncultured;	0.317438	0	0.0261279	0	0	0.10075	0.0197054	0	0.0235547	0.00339409
	Bacteria;Planctomycetes;Planctomycetacia;Isosphaerales;Isosphaeraceae;Isosphaeraceae_unclassified;	0.049934	0.00472545	0.00217732	0	0	0.0111944	0.0098527	0	0	0.0101823
	Bacteria;Planctomycetes;Planctomycetacia;Isosphaerales;Isosphaeraceae;Singulisphaera;	0	0	0.00217732	0	0	0	0	0	0	0
	Bacteria;Planctomycetes;Planctomycetacia;Isosphaerales;Isosphaeraceae;uncultured;	0.0107001	0.0472545	0.0391918	0.0401647	0	0.0279861	0.083748	0	0.0706642	0.0678817
	Bacteria;Planctomycetes;Planctomycetacia;Pirellulales;Pirellulaceae;Blastopirellula;	0.00891679	0.0283527	0	0.060247	0	0	0	0	0	0
	Bacteria;Planctomycetes;Planctomycetacia;Pirellulales;Pirellulaceae;Bythopirellula;	0	0	0	0	0	0	0.0098527	0	0	0
	Bacteria;Planctomycetes;Planctomycetacia;Pirellulales;Pirellulaceae;Pir4_lineage;	0.329921	0.0094509	0.0500784	0	0	0.2015	0.211833	0	0.148058	0.00678817
	Bacteria;Planctomycetes;Planctomycetacia;Pirellulales;Pirellulaceae;Pirellula;	0.0606342	0	0.0261279	0	0	0.0671667	0.0197054	0	0	0
	Bacteria;Planctomycetes;Planctomycetacia;Pirellulales;Pirellulaceae;Pirellulaceae_ge;	0.00535007	0	0	0	0	0	0.00492635	0	0	0
	Bacteria;Planctomycetes;Planctomycetacia;Pirellulales;Pirellulaceae;Pirellulaceae_unclassified;	0.107001	0.0141764	0.0130639	0.0251029	0	0.0391806	0.0098527	0	0.00672993	0
	Bacteria;Planctomycetes;Planctomycetacia;Pirellulales;Pirellulaceae;Rhodopirellula;	0	0	0.00653196	0	0	0	0	0	0	0
	Bacteria;Planctomycetes;Planctomycetacia;Pirellulales;Pirellulaceae;uncultured;	0.24432	0	0.00435464	0.0100412	0	0.0559722	0.0492635	0	0.0100949	0
	Bacteria;Planctomycetes;Planctomycetacia;Planctomycetales;Gimesiaceae;uncultured;	0	0	0	0	0	0	0.00492635	0	0	0
	Bacteria;Planctomycetes;Planctomycetacia;Planctomycetales;Planctomycetales_fa;Planctomycetales_ge;	0.00356672	0	0	0	0	0	0.0443372	0	0	0
	Bacteria;Planctomycetes;Planctomycetacia;Planctomycetales;Planctomycetales_unclassified;Planctomycetales_unclassified;	0.115918	0.00472545	0.00435464	0	0	0	0.221686	0	0	0.00678817
	Bacteria;Planctomycetes;Planctomycetacia;Planctomycetales;Rubinisphaeraceae;Planctomicrobium;	0.0838178	0	0	0	0	0.0167917	0.0098527	0	0	0
	Bacteria;Planctomycetes;Planctomycetacia;Planctomycetales;Rubinisphaeraceae;SH-PL14;	0.108785	0	0.00870928	0	0	0.0167917	0.0098527	0	0	0
	Bacteria;Planctomycetes;Planctomycetacia;Planctomycetales;Schlesneriaceae;Planctopirus;	0.00356672	0	0	0	0	0	0	0	0	0
	Bacteria;Planctomycetes;Planctomycetacia;Planctomycetales;Schlesneriaceae;Schlesneria;	0	0	0	0	0	0.0279861	0	0	0	0
	Bacteria;Planctomycetes;Planctomycetacia;Planctomycetales;uncultured;uncultured_ge;	0.131968	0.236273	0.219909	0.210865	0	0	0.20198	0	0.0302847	0.183281
	Bacteria;Planctomycetes;Planctomycetacia;uncultured;uncultured_fa;uncultured_ge;	0.0463673	0	0.00435464	0	0	0.0167917	0	0	0	0
	Bacteria;Planctomycetes;Planctomycetes_unclassified;Planctomycetes_unclassified;Planctomycetes_unclassified;Planctomycetes_unclassified;	0.0570674	0.00472545	0	0	0	0.00559722	0	0	0	0.00339409
	Bacteria;Planctomycetes;vadinHA49;vadinHA49_or;vadinHA49_fa;vadinHA49_ge;	0	0	0	0	0	0.229486	0	0	0	0
	Bacteria;Proteobacteria;Alphaproteobacteria;Acetobacterales;Acetobacteraceae;Acetobacteraceae_unclassified;	0.0142669	0.0141764	0.0870928	0.0100412	0	1.34333	0	0	0.00672993	0
	Bacteria;Proteobacteria;Alphaproteobacteria;Acetobacterales;Acetobacteraceae;Belnapia;	0	0	0.0391918	0	0	0.0559722	0	0	0.00336496	0
	Bacteria;Proteobacteria;Alphaproteobacteria;Acetobacterales;Acetobacteraceae;Rhodovastum;	0	0	0.00653196	0	0	0	0	0	0	0
	Bacteria;Proteobacteria;Alphaproteobacteria;Acetobacterales;Acetobacteraceae;Roseomonas;	0	0.0189018	0.0457237	0	0	0.111944	0	0	0	0
	Bacteria;Proteobacteria;Alphaproteobacteria;Acetobacterales;Acetobacterales_Incertae_Sedis;uncultured;	0.0142669	0	0	0	0	0	0	0	0	0
	Bacteria;Proteobacteria;Alphaproteobacteria;Acetobacterales;Acetobacterales_unclassified;Acetobacterales_unclassified;	0.00535007	0	0	0.0100412	0	0.10075	0	0	0	0
	Bacteria;Proteobacteria;Alphaproteobacteria;Acetobacterales;Elioraeaceae;Elioraea;	0.167636	0	0	0	0	0.386208	0.0197054	0	0	0
	Bacteria;Proteobacteria;Alphaproteobacteria;Alphaproteobacteria_Incertae_Sedis;Unknown_Family;Acuticoccus;	0	0.0378036	0	0.0451853	0	0	0	0	0	0
	Bacteria;Proteobacteria;Alphaproteobacteria;Alphaproteobacteria_unclassified;Alphaproteobacteria_unclassified;Alphaproteobacteria_unclassified;	0.99868	0.189018	0.696743	0.130535	0.00542829	1.11385	0.408887	0.0862644	0.373511	0.0475172
	Bacteria;Proteobacteria;Alphaproteobacteria;Azospirillales;Azospirillaceae;Skermanella;	0	0	0.00653196	0	0	0	0	0	0	0
	Bacteria;Proteobacteria;Alphaproteobacteria;Azospirillales;Azospirillaceae;uncultured;	0	0.127587	0.0587877	0.145597	0	0	0	0	0.00672993	0
	Bacteria;Proteobacteria;Alphaproteobacteria;Azospirillales;Azospirillales_Incertae_Sedis;Stella;	0.0231837	0	0	0	0	0	0	0	0	0
	Bacteria;Proteobacteria;Alphaproteobacteria;Caedibacterales;Caedibacteraceae;Caedibacter;	0	0	0.00217732	0	0	0	0	0	0	0
	Bacteria;Proteobacteria;Alphaproteobacteria;Caulobacterales;Caulobacteraceae;Brevundimonas;	0.0267504	0.0283527	0.169831	0.0251029	0	0.050375	0.0197054	0	0.114409	0.6313
	Bacteria;Proteobacteria;Alphaproteobacteria;Caulobacterales;Caulobacteraceae;Caulobacteraceae_ge;	0	0	0	0	0	0	0	0	0.00336496	0.0305468
	Bacteria;Proteobacteria;Alphaproteobacteria;Caulobacterales;Caulobacteraceae;Caulobacteraceae_unclassified;	0	0	0.00870928	0.0100412	0	0	0	0	0.00336496	0.040729
	Bacteria;Proteobacteria;Alphaproteobacteria;Caulobacterales;Caulobacteraceae;PMMR1;	0	0.250449	0.128462	0.235967	0	0	0	0	0.598964	0
	Bacteria;Proteobacteria;Alphaproteobacteria;Caulobacterales;Caulobacteraceae;uncultured;	0	0	0.0326598	0	0	0	0	0	0	0
	Bacteria;Proteobacteria;Alphaproteobacteria;Caulobacterales;Caulobacterales_unclassified;Caulobacterales_unclassified;	0	0.00472545	0	0	0	0	0	0	0	0
	Bacteria;Proteobacteria;Alphaproteobacteria;Caulobacterales;Hyphomonadaceae;Euryhalocaulis;	0	0.217371	0	0.190782	0	0	0.113306	0	0	0
	Bacteria;Proteobacteria;Alphaproteobacteria;Caulobacterales;Hyphomonadaceae;Hirschia;	0.0766844	0	0	0	0	0.626889	0	0	0	0
	Bacteria;Proteobacteria;Alphaproteobacteria;Caulobacterales;Hyphomonadaceae;Hyphomonadaceae_unclassified;	0	0.0425291	0	0.0150618	0	0	0.0098527	0	0	0
	Bacteria;Proteobacteria;Alphaproteobacteria;Caulobacterales;Hyphomonadaceae;Hyphomonas;	0	0	0	0	0	0.190306	0	0	0	0
	Bacteria;Proteobacteria;Alphaproteobacteria;Caulobacterales;Hyphomonadaceae;SWB02;	0.524307	0	0	0	0	0.96832	0.0098527	0	0	0
	Bacteria;Proteobacteria;Alphaproteobacteria;Caulobacterales;Parvularculaceae;Parvularculaceae_unclassified;	0.0338838	0	0	0	0	0	0.0147791	0	0	0
	Bacteria;Proteobacteria;Alphaproteobacteria;Caulobacterales;Parvularculaceae;uncultured;	0.00535007	0	0	0	0	0	0.0147791	0	0	0
	Bacteria;Proteobacteria;Alphaproteobacteria;Dongiales;Dongiaceae;Dongia;	3.46863	0	0	0	0	0	0	0	0	0
	Bacteria;Proteobacteria;Alphaproteobacteria;Elsterales;Elsterales_unclassified;Elsterales_unclassified;	0.00178336	0	0	0	0	0	0	0	0	0
	Bacteria;Proteobacteria;Alphaproteobacteria;Elsterales;uncultured;uncultured_ge;	0.0428006	0	0	0	0	0.0279861	0.0394108	0	0	0
	Bacteria;Proteobacteria;Alphaproteobacteria;Holosporales;Holosporaceae;Holosporaceae_unclassified;	0	0	0	0	0	0.00559722	0	0	0	0
	Bacteria;Proteobacteria;Alphaproteobacteria;Holosporales;Holosporaceae;uncultured;	0	0	0	0	0	0.0951528	0	0	0	0
	Bacteria;Proteobacteria;Alphaproteobacteria;Micavibrionales;uncultured;uncultured_ge;	0	0	0	0	0	0.0111944	0	0	0	0
	Bacteria;Proteobacteria;Alphaproteobacteria;Paracaedibacterales;Paracaedibacteraceae;Candidatus_Paracaedibacter;	0	0	0	0	0	0	0	0	0.0168248	0.0237586
	Bacteria;Proteobacteria;Alphaproteobacteria;Paracaedibacterales;Paracaedibacteraceae;uncultured;	0	0	0	0.0100412	0	0	0	0	0	0
	Bacteria;Proteobacteria;Alphaproteobacteria;Parvibaculales;Parvibaculaceae;Parvibaculaceae_unclassified;	0.0267504	0	0	0	0	0.0447778	0	0	0	0
	Bacteria;Proteobacteria;Alphaproteobacteria;Parvibaculales;Parvibaculaceae;Parvibaculum;	0	0	0	0	0	0	0	0.03529	0	0
	Bacteria;Proteobacteria;Alphaproteobacteria;Parvibaculales;Parvibaculaceae;uncultured;	0	0	0	0	0	0.00559722	0	0	0	0
	Bacteria;Proteobacteria;Alphaproteobacteria;Puniceispirillales;EF100-94H03;EF100-94H03_ge;	0	0.00472545	0	0	0	0	0.0197054	0	0	0
	Bacteria;Proteobacteria;Alphaproteobacteria;Puniceispirillales;Puniceispirillales_fa;Puniceispirillales_ge;	0	0	0.00217732	0	0	0	0.00492635	0	0	0
	Bacteria;Proteobacteria;Alphaproteobacteria;Puniceispirillales;Puniceispirillales_Incertae_Sedis;Constrictibacter;	0.128402	1.02542	0.132817	1.01416	0	0.123139	0.231538	0.101949	0.188438	0.0712758
	Bacteria;Proteobacteria;Alphaproteobacteria;Puniceispirillales;Puniceispirillales_unclassified;Puniceispirillales_unclassified;	0.00535007	0.0094509	0.00435464	0	0	0.0447778	0.0246318	0	0	0
	Bacteria;Proteobacteria;Alphaproteobacteria;Puniceispirillales;uncultured;uncultured_ge;	0	0	0	0.0100412	0	0	0	0	0	0.0101823
	Bacteria;Proteobacteria;Alphaproteobacteria;Reyranellales;Reyranellaceae;Reyranella;	0.0107001	0	0	0	0	0.274264	0.0147791	0	0	0
	Bacteria;Proteobacteria;Alphaproteobacteria;Reyranellales;Reyranellaceae;uncultured;	0.176552	0	0	0	0	0.475764	0	0	0	0
	Bacteria;Proteobacteria;Alphaproteobacteria;Rhizobiales;A0839;A0839_ge;	0.0802511	0	0	0	0	0.0111944	0	0	0	0
	Bacteria;Proteobacteria;Alphaproteobacteria;Rhizobiales;Amb-16S-1323;Amb-16S-1323_ge;	0.165852	0	0	0	0	0.235083	0.182275	0.00784221	0	0
	Bacteria;Proteobacteria;Alphaproteobacteria;Rhizobiales;Beijerinckiaceae;Beijerinckiaceae_ge;	0	0	0.00653196	0	0	0	0	0	0	0
	Bacteria;Proteobacteria;Alphaproteobacteria;Rhizobiales;Beijerinckiaceae;Beijerinckiaceae_unclassified;	0.00356672	0.0567054	0.0892702	0.0753088	0	0.0111944	0	0	0.0302847	0
	Bacteria;Proteobacteria;Alphaproteobacteria;Rhizobiales;Beijerinckiaceae;Bosea;	0.0160502	0	0.0195959	0	0	0	0	0	0	0
	Bacteria;Proteobacteria;Alphaproteobacteria;Rhizobiales;Beijerinckiaceae;Methylocapsa;	0.00356672	0	0	0	0	0	0	0	0	0
	Bacteria;Proteobacteria;Alphaproteobacteria;Rhizobiales;Beijerinckiaceae;Microvirga;	0	0	0	0	0	0	0	0	0.0100949	0
	Bacteria;Proteobacteria;Alphaproteobacteria;Rhizobiales;Beijerinckiaceae;Neo-b11;	0	0	0.00217732	0	0	0	0	0	0	0
	Bacteria;Proteobacteria;Alphaproteobacteria;Rhizobiales;Beijerinckiaceae;Psychroglaciecola;	0	0.0283527	0.12193	0.0451853	0	0	0	0	0.46773	0
	Bacteria;Proteobacteria;Alphaproteobacteria;Rhizobiales;Beijerinckiaceae;Salinarimonas;	0	0.00472545	0.00435464	0	0	0.00559722	0	0	0	0
	Bacteria;Proteobacteria;Alphaproteobacteria;Rhizobiales;Beijerinckiaceae;uncultured;	0	0.0094509	0.00217732	0	0	0	0	0	0	0
	Bacteria;Proteobacteria;Alphaproteobacteria;Rhizobiales;D05-2;D05-2_ge;	0.00535007	0	0	0	0	0	0.00492635	0	0	0
	Bacteria;Proteobacteria;Alphaproteobacteria;Rhizobiales;Devosiaceae;Arsenicitalea;	0	0.0094509	0	0.0150618	0	0	0.0098527	0	0	0
	Bacteria;Proteobacteria;Alphaproteobacteria;Rhizobiales;Devosiaceae;Cucumibacter;	0	0	0	0.00502058	0	0	0	0	0	0
	Bacteria;Proteobacteria;Alphaproteobacteria;Rhizobiales;Devosiaceae;Devosia;	0	0	0.00217732	0	0	0.0111944	0	0	0.0134599	0.14934
	Bacteria;Proteobacteria;Alphaproteobacteria;Rhizobiales;Devosiaceae;Devosiaceae_unclassified;	0.00535007	0	0	0.0351441	0	0.0223889	0	0.0156844	0.00336496	0.173098
	Bacteria;Proteobacteria;Alphaproteobacteria;Rhizobiales;Devosiaceae;Paradevosia;	0	0	0.00217732	0	0	0	0	0	0	0
	Bacteria;Proteobacteria;Alphaproteobacteria;Rhizobiales;Devosiaceae;Pelagibacterium;	0	0.0661563	0	0.0502058	0	0	0	0	0	0.811187
	Bacteria;Proteobacteria;Alphaproteobacteria;Rhizobiales;Devosiaceae;uncultured;	0	0	0	0	0	0	0	0	0	0.00678817
	Bacteria;Proteobacteria;Alphaproteobacteria;Rhizobiales;Hyphomicrobiaceae;Hyphomicrobiaceae_unclassified;	0.0338838	0	0	0	0	0.0279861	0	0	0	0
	Bacteria;Proteobacteria;Alphaproteobacteria;Rhizobiales;Hyphomicrobiaceae;Hyphomicrobium;	0.820345	0	0	0	0	0.285458	0	0	0	0
	Bacteria;Proteobacteria;Alphaproteobacteria;Rhizobiales;Hyphomicrobiaceae;Pedomicrobium;	0.27107	0	0.00435464	0	0	0.123139	0.0344845	0	0.0100949	0
	Bacteria;Proteobacteria;Alphaproteobacteria;Rhizobiales;Hyphomicrobiaceae;uncultured;	0.0178336	0	0	0	0	0	0	0	0	0
	Bacteria;Proteobacteria;Alphaproteobacteria;Rhizobiales;Labraceae;Labrys;	0.00178336	0	0	0	0	0	0	0	0	0
	Bacteria;Proteobacteria;Alphaproteobacteria;Rhizobiales;Methyloligellaceae;Methyloceanibacter;	0.0517174	0.0189018	0	0.0100412	0	0	0.0492635	0	0.00336496	0
	Bacteria;Proteobacteria;Alphaproteobacteria;Rhizobiales;Methyloligellaceae;Methyloligellaceae_unclassified;	0.0802511	0	0	0	0	0.190306	0.0147791	0.00784221	0	0
	Bacteria;Proteobacteria;Alphaproteobacteria;Rhizobiales;Methyloligellaceae;uncultured;	0.497557	0.0283527	0	0.0351441	0	0.0951528	0.216759	0.0235266	0	0
	Bacteria;Proteobacteria;Alphaproteobacteria;Rhizobiales;Pleomorphomonadaceae;Chthonobacter;	0	0	0	0	0	0	0	0.074501	0	0
	Bacteria;Proteobacteria;Alphaproteobacteria;Rhizobiales;Rhizobiaceae;Aliihoeflea;	0.0891679	0.255174	0.27652	0.25605	0	0.0671667	0.216759	1.29789	0.0403796	0.6313
	Bacteria;Proteobacteria;Alphaproteobacteria;Rhizobiales;Rhizobiaceae;Aminobacter;	0.0356672	0.0094509	0.00870928	0	0	0.0167917	0.0492635	0	0.00336496	0.00339409
	Bacteria;Proteobacteria;Alphaproteobacteria;Rhizobiales;Rhizobiaceae;Aurantimonas;	0	0	0	0	0	0	0	0.00392111	0	0
	Bacteria;Proteobacteria;Alphaproteobacteria;Rhizobiales;Rhizobiaceae;Aureimonas;	0.00713343	0.0330782	0.00653196	0.0401647	0	0	0.0344845	0.10587	0.127869	0.308862
	Bacteria;Proteobacteria;Alphaproteobacteria;Rhizobiales;Rhizobiaceae;Chelativorans;	0.00356672	0.0283527	0	0	0	0	0	0.0117633	0	0
	Bacteria;Proteobacteria;Alphaproteobacteria;Rhizobiales;Rhizobiaceae;Mesorhizobium;	0.130185	0.387487	0.00435464	0.316297	0	0.00559722	0.182275	4.21127	0.00672993	0
	Bacteria;Proteobacteria;Alphaproteobacteria;Rhizobiales;Rhizobiaceae;Nitratireductor;	0.0231837	0	0	0	0	0	0	0	0	0
	Bacteria;Proteobacteria;Alphaproteobacteria;Rhizobiales;Rhizobiaceae;Paramesorhizobium;	0	0	0.00217732	0	0	0	0	0	0	0
	Bacteria;Proteobacteria;Alphaproteobacteria;Rhizobiales;Rhizobiaceae;Pseudaminobacter;	0.0107001	0	0	0	0	0	0.0147791	0.0235266	0	0
	Bacteria;Proteobacteria;Alphaproteobacteria;Rhizobiales;Rhizobiaceae;Rhizobiaceae_ge;	0.0124835	0	0	0	0	0	0	0	0	0.00339409
	Bacteria;Proteobacteria;Alphaproteobacteria;Rhizobiales;Rhizobiaceae;Rhizobiaceae_unclassified;	0.766844	0.812778	0.579167	0.738026	0	0.123139	0.384255	1.30181	0.326402	1.87014
	Bacteria;Proteobacteria;Alphaproteobacteria;Rhizobiales;Rhizobiaceae;Tianweitania;	0	0	0	0	0	0	0	0	0	0.00339409
	Bacteria;Proteobacteria;Alphaproteobacteria;Rhizobiales;Rhizobiaceae;uncultured;	0	0	0.00217732	0	0	0	0	0	0	0.179887
	Bacteria;Proteobacteria;Alphaproteobacteria;Rhizobiales;Rhizobiales_fa;Rhizobiales_ge;	0	0	0	0	0	0	0.00492635	0	0	0
	Bacteria;Proteobacteria;Alphaproteobacteria;Rhizobiales;Rhizobiales_Incertae_Sedis;Bauldia;	0.112352	0	0	0.0100412	0	0.0559722	0.0098527	0	0	0
	Bacteria;Proteobacteria;Alphaproteobacteria;Rhizobiales;Rhizobiales_Incertae_Sedis;Nordella;	0.0410172	0	0	0	0	0	0	0	0	0
	Bacteria;Proteobacteria;Alphaproteobacteria;Rhizobiales;Rhizobiales_Incertae_Sedis;Phreatobacter;	0	0	0	0	0	0.0167917	0	0	0	0
	Bacteria;Proteobacteria;Alphaproteobacteria;Rhizobiales;Rhizobiales_Incertae_Sedis;Rhizobiales_Incertae_Sedis_unclassified;	0.00713343	0	0	0	0	0	0	0	0	0
	Bacteria;Proteobacteria;Alphaproteobacteria;Rhizobiales;Rhizobiales_Incertae_Sedis;uncultured;	0.306738	0	0.0130639	0	0	0	0	0	0	0
	Bacteria;Proteobacteria;Alphaproteobacteria;Rhizobiales;Rhizobiales_unclassified;Rhizobiales_unclassified;	0.251453	0.0897836	0.0283052	0.060247	0	0.30225	0.285728	0.572482	0.00672993	0.0135763
	Bacteria;Proteobacteria;Alphaproteobacteria;Rhizobiales;Rhodobiaceae;Tepidamorphus;	0.00356672	0.0897836	0	0.0753088	0	0	0.211833	0.443085	0	0
	Bacteria;Proteobacteria;Alphaproteobacteria;Rhizobiales;Rhodomicrobiaceae;Rhodomicrobium;	0	0	0	0	0	0.0111944	0.586236	0.152923	0	0
	Bacteria;Proteobacteria;Alphaproteobacteria;Rhizobiales;uncultured;uncultured_ge;	0.0285337	0.108685	0.100157	0.215885	0	0	0.0640426	0	0.00672993	0
	Bacteria;Proteobacteria;Alphaproteobacteria;Rhizobiales;Xanthobacteraceae;Pseudolabrys;	0.00178336	0	0	0	0	0	0	0	0	0
	Bacteria;Proteobacteria;Alphaproteobacteria;Rhizobiales;Xanthobacteraceae;Pseudorhodoplanes;	0.00356672	0	0.0261279	0	0	0.207097	0	0	0.00672993	0
	Bacteria;Proteobacteria;Alphaproteobacteria;Rhizobiales;Xanthobacteraceae;Rhodoplanes;	0	0	0	0	0	0	0.00492635	0	0	0
	Bacteria;Proteobacteria;Alphaproteobacteria;Rhizobiales;Xanthobacteraceae;uncultured;	0.0410172	0	0.00435464	0	0	0.123139	0.0147791	0	0.0235547	0
	Bacteria;Proteobacteria;Alphaproteobacteria;Rhizobiales;Xanthobacteraceae;Xanthobacteraceae_ge;	0.00178336	0	0	0	0	0.00559722	0	0	0	0
	Bacteria;Proteobacteria;Alphaproteobacteria;Rhizobiales;Xanthobacteraceae;Xanthobacteraceae_unclassified;	0.0321004	0	0.0108866	0	0	0.0559722	0.0197054	0	0.00336496	0
	Bacteria;Proteobacteria;Alphaproteobacteria;Rhodobacterales;Rhodobacteraceae;Albimonas;	0	0	0.00217732	0	0	0.0111944	0	0	0	0
	Bacteria;Proteobacteria;Alphaproteobacteria;Rhodobacterales;Rhodobacteraceae;Amaricoccus;	0.0160502	0.0425291	0.354903	0.0251029	0	0	0.00492635	0	0.0605694	0.0101823
	Bacteria;Proteobacteria;Alphaproteobacteria;Rhodobacterales;Rhodobacteraceae;Jannaschia;	0.00356672	0	0	0	0	0	0	0.486217	0	0.0339409
	Bacteria;Proteobacteria;Alphaproteobacteria;Rhodobacterales;Rhodobacteraceae;Maribius;	0	0	0	0	0.0325698	0	0	0.00784221	0	0
	Bacteria;Proteobacteria;Alphaproteobacteria;Rhodobacterales;Rhodobacteraceae;Oceanicella;	0	0	0	0.00502058	0	0	0	0	0	0.0271527
	Bacteria;Proteobacteria;Alphaproteobacteria;Rhodobacterales;Rhodobacteraceae;Palleronia;	0	0.0425291	0	0.0100412	0	0	0	0	0	0.0203645
	Bacteria;Proteobacteria;Alphaproteobacteria;Rhodobacterales;Rhodobacteraceae;Rhodobacteraceae_unclassified;	0.108785	1.36566	5.28654	1.43087	0.132993	1.43289	0.103453	0.074501	0.235547	0.37335
	Bacteria;Proteobacteria;Alphaproteobacteria;Rhodobacterales;Rhodobacteraceae;Roseobacter;	0	0	0	0	0	0	0	0	0	0.00678817
	Bacteria;Proteobacteria;Alphaproteobacteria;Rhodobacterales;Rhodobacteraceae;Rubellimicrobium;	0	0.500898	0.209023	0.456873	0	0	0	0.00784221	3.83269	0.0101823
	Bacteria;Proteobacteria;Alphaproteobacteria;Rhodobacterales;Rhodobacteraceae;Rubrimonas;	0.00713343	0	0	0	0	0.0559722	0	0	0	0
	Bacteria;Proteobacteria;Alphaproteobacteria;Rhodobacterales;Rhodobacteraceae;Tropicimonas;	0	0.0567054	0.0239505	0	0	0	0	0	0	0
	Bacteria;Proteobacteria;Alphaproteobacteria;Rhodobacterales;Rhodobacteraceae;Xuhuaishuia;	0	0	0	0.00502058	0	0	0	0	0	0
	Bacteria;Proteobacteria;Alphaproteobacteria;Rhodospirillales;Magnetospiraceae;uncultured;	0	0	0	0	0	0	0.00492635	0	0	0
	Bacteria;Proteobacteria;Alphaproteobacteria;Rhodospirillales;Rhodopirillaceae;Defluviicoccus;	0.024967	0	0	0	0	0	0	0	0	0
	Bacteria;Proteobacteria;Alphaproteobacteria;Rhodospirillales;Rhodospirillaceae;uncultured;	0.049934	0	0	0	0	0.0727639	0	0	0	0
	Bacteria;Proteobacteria;Alphaproteobacteria;Rhodospirillales;Rhodospirillales_unclassified;Rhodospirillales_unclassified;	0.0107001	0.0141764	0	0.0150618	0	0	0.00492635	0	0	0
	Bacteria;Proteobacteria;Alphaproteobacteria;Rhodospirillales;uncultured;uncultured_ge;	0.00535007	0.0141764	0	0.00502058	0	0.0391806	0	0	0	0
	Bacteria;Proteobacteria;Alphaproteobacteria;Rhodovibrionales;Fodinicurvataceae;Fodinicurvata;	0	0.0094509	0	0	0	0	0	0	0	0
	Bacteria;Proteobacteria;Alphaproteobacteria;Rhodovibrionales;Fodinicurvataceae;Fodinicurvataceae_unclassified;	0	0	0	0.0100412	0	0	0.0147791	0.113712	0	0
	Bacteria;Proteobacteria;Alphaproteobacteria;Rhodovibrionales;Fodinicurvataceae;uncultured;	0.0588508	0	0	0	0	0.0559722	0.0295581	0	0.0100949	0
	Bacteria;Proteobacteria;Alphaproteobacteria;Rhodovibrionales;Kiloniellaceae;Pelagibius;	0	0.212645	0	0.150618	0	0	0.0197054	0.0509744	0	0.00678817
	Bacteria;Proteobacteria;Alphaproteobacteria;Rhodovibrionales;Kiloniellaceae;Tagaea;	0.0231837	0	0	0	0	0	0.0541899	0.486217	0	0
	Bacteria;Proteobacteria;Alphaproteobacteria;Rhodovibrionales;Kiloniellaceae;Tistlia;	0	1.38456	0	1.28527	0	0	0	0	0	0.00678817
	Bacteria;Proteobacteria;Alphaproteobacteria;Rhodovibrionales;Rhodovibrionales_unclassified;Rhodovibrionales_unclassified;	0	0	0	0.0100412	0	0	0	0	0	0
	Bacteria;Proteobacteria;Alphaproteobacteria;Rickettsiales;AB1;AB1_ge;	0.00356672	0	0.00435464	0	0	0	0	0	0.0134599	0.0101823
	Bacteria;Proteobacteria;Alphaproteobacteria;Rickettsiales;Rickettsiaceae;Rickettsiaceae_unclassified;	0	0	0.00653196	0	0	0	0	0	0	0
	Bacteria;Proteobacteria;Alphaproteobacteria;Rickettsiales;Rickettsiaceae;uncultured;	0	0.0141764	0	0.0100412	0	0	0	0	0	0
	Bacteria;Proteobacteria;Alphaproteobacteria;Rickettsiales;Rickettsiales_unclassified;Rickettsiales_unclassified;	0	0.0094509	0.00217732	0.0100412	0	0	0	0	0	0
	Bacteria;Proteobacteria;Alphaproteobacteria;Rickettsiales;SM2D12;SM2D12_ge;	0	0.0283527	0.0174186	0.0301235	0	0.307847	0	0	0	0
	Bacteria;Proteobacteria;Alphaproteobacteria;Sneathiellales;Sneathiellaceae;AT-s3-44;	0.0107001	0	0	0	0	0.0279861	0	0	0	0
	Bacteria;Proteobacteria;Alphaproteobacteria;Sneathiellales;Sneathiellaceae;Sneathiellaceae_unclassified;	0	0	0	0	0	0.0671667	0	0	0	0
	Bacteria;Proteobacteria;Alphaproteobacteria;Sneathiellales;Sneathiellaceae;uncultured;	0	0	0	0	0	0.0335833	0	0	0	0
	Bacteria;Proteobacteria;Alphaproteobacteria;Sphingomonadales;Sphingomonadaceae;Altererythrobacter;	0.0321004	0.250449	0	0.195803	0	3.27997	0	0.0431322	0	0.196857
	Bacteria;Proteobacteria;Alphaproteobacteria;Sphingomonadales;Sphingomonadaceae;Blastomonas;	0	0	0	0	0	0.218292	0	0	0	0.0101823
	Bacteria;Proteobacteria;Alphaproteobacteria;Sphingomonadales;Sphingomonadaceae;Ellin6055;	0.00891679	0.217371	0.805609	0.220906	0	0.0559722	0.00492635	0.0705799	4.88593	0.0509113
	Bacteria;Proteobacteria;Alphaproteobacteria;Sphingomonadales;Sphingomonadaceae;Erythrobacter;	0	0	0	0.0251029	0	0.0167917	0	0	0	0
	Bacteria;Proteobacteria;Alphaproteobacteria;Sphingomonadales;Sphingomonadaceae;Hephaestia;	0	0	0.00653196	0.00502058	0	0.0111944	0	0	0	0.00339409
	Bacteria;Proteobacteria;Alphaproteobacteria;Sphingomonadales;Sphingomonadaceae;Novosphingobium;	0	0	0.00217732	0	0	0	0	0.0117633	0.00672993	11.4483
	Bacteria;Proteobacteria;Alphaproteobacteria;Sphingomonadales;Sphingomonadaceae;Parablastomonas;	0.00713343	0	0	0	0	0.00559722	0	0.0274478	0.00336496	0.00339409
	Bacteria;Proteobacteria;Alphaproteobacteria;Sphingomonadales;Sphingomonadaceae;Porphyrobacter;	0.00178336	0	0	0	0	0	0	0.00392111	0	0
	Bacteria;Proteobacteria;Alphaproteobacteria;Sphingomonadales;Sphingomonadaceae;Qipengyuania;	0	1.24279	1.23672	0.973993	0	0.0111944	0.0443372	0.0156844	4.7345	0.0441231
	Bacteria;Proteobacteria;Alphaproteobacteria;Sphingomonadales;Sphingomonadaceae;Rhizorhapis;	0	0.0189018	0.0587877	0.0552264	0	0.0167917	0	0	0.0302847	0.0203645
	Bacteria;Proteobacteria;Alphaproteobacteria;Sphingomonadales;Sphingomonadaceae;Sandaracinobacter;	0	0	0	0	0	0.761222	0	0	0	0
	Bacteria;Proteobacteria;Alphaproteobacteria;Sphingomonadales;Sphingomonadaceae;Sandarakinorhabdus;	0	0.0141764	0.106689	0.0401647	0	0	0	0	0.00672993	0
	Bacteria;Proteobacteria;Alphaproteobacteria;Sphingomonadales;Sphingomonadaceae;Sphingoaurantiacus;	0	0	0.00435464	0	0	0	0	0	0	0
	Bacteria;Proteobacteria;Alphaproteobacteria;Sphingomonadales;Sphingomonadaceae;Sphingomonadaceae_ge;	0.00178336	0.0189018	0	0.0251029	0	0.0167917	0	0	0	0.458202
	Bacteria;Proteobacteria;Alphaproteobacteria;Sphingomonadales;Sphingomonadaceae;Sphingomonadaceae_unclassified;	1.07715	1.96579	1.30639	1.74214	0	6.20732	0.0492635	3.83484	0.96238	2.28083
	Bacteria;Proteobacteria;Alphaproteobacteria;Sphingomonadales;Sphingomonadaceae;Sphingomonas;	0.00891679	0.822229	3.55121	0.938849	0	0	0.103453	6.47767	0.747022	1.30672
	Bacteria;Proteobacteria;Alphaproteobacteria;Sphingomonadales;Sphingomonadaceae;Sphingopyxis;	0.0677676	0.0094509	0.00870928	0	0	0.811597	0	0	0	0
	Bacteria;Proteobacteria;Alphaproteobacteria;Sphingomonadales;Sphingomonadaceae;Sphingorhabdus;	0.00178336	0	0.0108866	0	0	0	0	0	0	0
	Bacteria;Proteobacteria;Alphaproteobacteria;Sphingomonadales;Sphingomonadaceae;Sphingosinicella;	0.0659842	0	0	0	0	0.0167917	0.394108	0.03529	0	0.458202
	Bacteria;Proteobacteria;Alphaproteobacteria;Sphingomonadales;Sphingomonadaceae;Stakelama;	0.00356672	0	0	0	0	0	0	0.0431322	0.00336496	0.00678817
	Bacteria;Proteobacteria;Alphaproteobacteria;Sphingomonadales;Sphingomonadaceae;uncultured;	0.0731177	0	0.0108866	0	0	0	0	0	0	0
	Bacteria;Proteobacteria;Alphaproteobacteria;Thalassobaculales;Thalassobaculaceae;Thalassobaculum;	0.00356672	0	0	0.0150618	0	0	0	0	0	0
	Bacteria;Proteobacteria;Alphaproteobacteria;Thalassobaculales;Thalassobaculales_unclassified;Thalassobaculales_unclassified;	0.00178336	0	0	0	0	0	0	0	0	0
	Bacteria;Proteobacteria;Alphaproteobacteria;Thalassobaculales;uncultured;uncultured_ge;	0.235403	0.0897836	0.00435464	0.100412	0	0.00559722	0	0	0.0201898	0
	Bacteria;Proteobacteria;Alphaproteobacteria;Tistrellales;Geminicoccaceae;Candidatus_Alysiosphaera;	0.00535007	0.0141764	0.0522557	0.0150618	0	0.962722	0.0147791	0	0	0
	Bacteria;Proteobacteria;Alphaproteobacteria;Tistrellales;Geminicoccaceae;Geminicoccaceae_unclassified;	0	0.0094509	0.0195959	0.0200823	0	0.00559722	0.0443372	0	0.164883	0.87228
	Bacteria;Proteobacteria;Alphaproteobacteria;Tistrellales;Geminicoccaceae;Geminicoccus;	0	0.0141764	0.0108866	0	0	0	0	0	0.0269197	0
	Bacteria;Proteobacteria;Alphaproteobacteria;Tistrellales;Geminicoccaceae;uncultured;	0	0.0897836	0.00435464	0.0903705	0	0.0279861	0.0147791	0	0.0504745	0.0746699
	Bacteria;Proteobacteria;Alphaproteobacteria;uncultured;uncultured_fa;uncultured_ge;	0.579591	0	0.00870928	0.0150618	0	0.347028	1.0838	0	0	0
	Bacteria;Proteobacteria;Deltaproteobacteria;Bdellovibrionales;Bacteriovoracaceae;Bacteriovoracaceae_unclassified;	0	0	0	0	0	0.430986	0	0	0	0
	Bacteria;Proteobacteria;Deltaproteobacteria;Bdellovibrionales;Bacteriovoracaceae;Peredibacter;	0.00356672	0.0094509	0.00870928	0	0	0	0	0	0	0
	Bacteria;Proteobacteria;Deltaproteobacteria;Bdellovibrionales;Bdellovibrionaceae;Bdellovibrio;	0	0.05198	0.0522557	0.0351441	0	0.0839584	0	0	0	0
	Bacteria;Proteobacteria;Deltaproteobacteria;Bdellovibrionales;Bdellovibrionaceae;OM27_clade;	0.0178336	0.0189018	0.00435464	0.0100412	0	0.0223889	0	0	0	0
	Bacteria;Proteobacteria;Deltaproteobacteria;Bradymonadales;Bradymonadales_fa;Bradymonadales_ge;	0	0	0	0	0	0	0	0	0	0.0135763
	Bacteria;Proteobacteria;Deltaproteobacteria;Deltaproteobacteria_unclassified;Deltaproteobacteria_unclassified;Deltaproteobacteria_unclassified;	0.172986	0	0.126285	0.00502058	0	0.0223889	0.00492635	0	0	0
	Bacteria;Proteobacteria;Deltaproteobacteria;Desulfarculales;Desulfarculaceae;uncultured;	0.0820345	0	0	0	0	0.733236	0	0	0	0
	Bacteria;Proteobacteria;Deltaproteobacteria;Desulfovibrionales;Desulfovibrionaceae;Desulfovibrio;	0	0	0	0	0	0	0	0	0	0.00339409
	Bacteria;Proteobacteria;Deltaproteobacteria;MBNT15;MBNT15_fa;MBNT15_ge;	0.0535007	0	0	0	0	0.167917	0.0197054	0	0	0
	Bacteria;Proteobacteria;Deltaproteobacteria;Myxococcales;Archangiaceae;Archangiaceae_unclassified;	0	0	0.00870928	0	0	0	0	0	0.0100949	0
	Bacteria;Proteobacteria;Deltaproteobacteria;Myxococcales;bacteriap25;bacteriap25_ge;	0.0588508	0	0	0	0	0	0	0	0	0
	Bacteria;Proteobacteria;Deltaproteobacteria;Myxococcales;BIrii41;BIrii41_ge;	0.00178336	0.0094509	0.0174186	0	0	0.10075	0	0	0.0437445	0
	Bacteria;Proteobacteria;Deltaproteobacteria;Myxococcales;Blfdi19;Blfdi19_ge;	0.00356672	0	0	0	0	0.0111944	0	0	0	0
	Bacteria;Proteobacteria;Deltaproteobacteria;Myxococcales;Eel-36e1D6;Eel-36e1D6_ge;	0.00891679	0	0	0	0	0	0.0147791	0	0	0
	Bacteria;Proteobacteria;Deltaproteobacteria;Myxococcales;Haliangiaceae;Haliangium;	0.0552841	0.0661563	0.141526	0.0552264	0	0.458972	0.0098527	0.0196055	0.0168248	0
	Bacteria;Proteobacteria;Deltaproteobacteria;Myxococcales;mle1-27;mle1-27_ge;	0	0.0330782	0.0326598	0.0100412	0	0.0447778	0	0	0.0100949	0
	Bacteria;Proteobacteria;Deltaproteobacteria;Myxococcales;Myxococcales_fa;Myxococcales_ge;	0	0	0.00217732	0	0	0	0	0	0	0
	Bacteria;Proteobacteria;Deltaproteobacteria;Myxococcales;Myxococcales_unclassified;Myxococcales_unclassified;	0.00535007	0.0283527	0.128462	0.0100412	0	0.0111944	0	0	0.0134599	0
	Bacteria;Proteobacteria;Deltaproteobacteria;Myxococcales;Nannocystaceae;Enhygromyxa;	0	0	0	0	0	0.00559722	0	0	0	0
	Bacteria;Proteobacteria;Deltaproteobacteria;Myxococcales;Nannocystaceae;Nannocystaceae_ge;	0	0	0	0	0	0.0167917	0	0	0	0
	Bacteria;Proteobacteria;Deltaproteobacteria;Myxococcales;Nannocystaceae;Nannocystaceae_unclassified;	0	0	0	0	0	0.0279861	0	0	0	0
	Bacteria;Proteobacteria;Deltaproteobacteria;Myxococcales;Nannocystaceae;Nannocystis;	0.074901	0	0	0	0	0.0671667	0	0	0	0
	Bacteria;Proteobacteria;Deltaproteobacteria;Myxococcales;P3OB-42;P3OB-42_ge;	0.0214003	0	0.940603	0	0	0.0111944	0	0	0	0
	Bacteria;Proteobacteria;Deltaproteobacteria;Myxococcales;Phaselicystidaceae;Phaselicystis;	0	0	0.00435464	0	0	0	0	0	0	0
	Bacteria;Proteobacteria;Deltaproteobacteria;Myxococcales;Polyangiaceae;Labilithrix;	0	0	0	0	0	0	0.00492635	0	0	0
	Bacteria;Proteobacteria;Deltaproteobacteria;Myxococcales;Polyangiaceae;Pajaroellobacter;	0.0481507	0.0189018	0.060965	0.0401647	0	0.0111944	0	0	0.0168248	0
	Bacteria;Proteobacteria;Deltaproteobacteria;Myxococcales;Polyangiaceae;Polyangiaceae_unclassified;	0.00535007	0.0378036	0.0239505	0.0200823	0	0.0391806	0.0197054	0	0.0504745	0
	Bacteria;Proteobacteria;Deltaproteobacteria;Myxococcales;Sandaracinaceae;Sandaracinaceae_unclassified;	0.00356672	0	0.0108866	0.00502058	0	0	0	0	0	0
	Bacteria;Proteobacteria;Deltaproteobacteria;Myxococcales;Sandaracinaceae;Sandaracinus;	0.0142669	0	0	0	0	0	0	0	0.0100949	0
	Bacteria;Proteobacteria;Deltaproteobacteria;Myxococcales;Sandaracinaceae;uncultured;	0	0.0283527	0.0892702	0.0150618	0	0	0	0	0	0
	Bacteria;Proteobacteria;Deltaproteobacteria;Myxococcales;uncultured;uncultured_ge;	0.00356672	0	0.0130639	0	0	0.0111944	0	0	0	0
	Bacteria;Proteobacteria;Deltaproteobacteria;Myxococcales;Vulgatibacteraceae;Vulgatibacter;	0.0178336	0	0	0	0	0.0335833	0	0	0	0
	Bacteria;Proteobacteria;Deltaproteobacteria;NB1-j;NB1-j_fa;NB1-j_ge;	0.108785	0	0	0	0	0.0839584	0	0	0.00672993	0
	Bacteria;Proteobacteria;Deltaproteobacteria;Oligoflexales;0319-6G20;0319-6G20_ge;	0	0	0.0108866	0	0	0.0335833	0	0	0	0
	Bacteria;Proteobacteria;Deltaproteobacteria;Oligoflexales;Oligoflexaceae;Candidatus_Turbabacter;	0	0.0378036	0	0.0200823	0	0	0	0	0	0
	Bacteria;Proteobacteria;Deltaproteobacteria;Oligoflexales;Oligoflexaceae;Oligoflexaceae_unclassified;	0	0	0.0130639	0	0	0	0	0	0	0
	Bacteria;Proteobacteria;Deltaproteobacteria;Oligoflexales;Oligoflexaceae;Oligoflexus;	0	0.486721	0.648842	0.421729	0	0.156722	0	0	0.191803	0.00678817
	Bacteria;Proteobacteria;Deltaproteobacteria;Oligoflexales;Oligoflexaceae;Silvanigrella;	0	0	0.0696743	0	0	0.0167917	0	0	0	0
	Bacteria;Proteobacteria;Deltaproteobacteria;Oligoflexales;Oligoflexaceae;uncultured;	0	0.0141764	0.0370145	0.0100412	0	0.0111944	0	0	0.0134599	0
	Bacteria;Proteobacteria;Deltaproteobacteria;PB19;PB19_fa;PB19_ge;	0	0	0	0	0	0	0	0	0.0201898	0
	Bacteria;Proteobacteria;Deltaproteobacteria;RCP2-54;RCP2-54_fa;RCP2-54_ge;	0.024967	0	0	0	0	0	0	0	0	0
	Bacteria;Proteobacteria;Deltaproteobacteria;SAR324_clade(Marine_group_B);SAR324_clade(Marine_group_B)_fa;SAR324_clade(Marine_group_B)_ge;	0.0445839	0	0	0	0	0.050375	0	0	0	0
	Bacteria;Proteobacteria;Gammaproteobacteria;Acidiferrobacterales;Acidiferrobacteraceae;Acidiferrobacteraceae_unclassified;	0	0	0.00217732	0.00502058	0	0	0	0	0	0
	Bacteria;Proteobacteria;Gammaproteobacteria;Acidiferrobacterales;Acidiferrobacteraceae;Sulfurifustis;	0.0980847	0	0	0	0	0	0.0098527	0	0	0
	Bacteria;Proteobacteria;Gammaproteobacteria;Acidiferrobacterales;Acidiferrobacteraceae;uncultured;	0.00178336	0.0189018	0.0217732	0.0451853	0	0	0	0	0	0
	Bacteria;Proteobacteria;Gammaproteobacteria;Acidithiobacillales;Acidithiobacillaceae;TX1A-55;	0.0285337	0	0	0	0	0	0.0886743	0	0	0
	Bacteria;Proteobacteria;Gammaproteobacteria;Alteromonadales;Idiomarinaceae;Idiomarina;	0	0	0	0	0	0	0	0.0235266	0	0
	Bacteria;Proteobacteria;Gammaproteobacteria;Betaproteobacteriales;B1-7BS;B1-7BS_ge;	0	0	0	0	0	0.0335833	0	0	0	0
	Bacteria;Proteobacteria;Gammaproteobacteria;Betaproteobacteriales;Betaproteobacteriales_unclassified;Betaproteobacteriales_unclassified;	0.024967	0.0661563	0.0195959	0.0150618	0	0.134333	0	0	0.0706642	0
	Bacteria;Proteobacteria;Gammaproteobacteria;Betaproteobacteriales;Burkholderiaceae;Aquincola;	0.00178336	0	0	0	0	0	0	0	0	0
	Bacteria;Proteobacteria;Gammaproteobacteria;Betaproteobacteriales;Burkholderiaceae;Burkholderiaceae_unclassified;	0.633092	0.373311	0.285229	0.331359	0	1.88626	0.00492635	0	0.400431	0
	Bacteria;Proteobacteria;Gammaproteobacteria;Betaproteobacteriales;Burkholderiaceae;Caenimonas;	0	0	0.0195959	0	0	0	0	0	0	0
	Bacteria;Proteobacteria;Gammaproteobacteria;Betaproteobacteriales;Burkholderiaceae;Hydrogenophaga;	0	0	0	0	0	0.0223889	0	0	0	0
	Bacteria;Proteobacteria;Gammaproteobacteria;Betaproteobacteriales;Burkholderiaceae;Ideonella;	0	0	0	0	0	0.00559722	0	0	0	0
	Bacteria;Proteobacteria;Gammaproteobacteria;Betaproteobacteriales;Burkholderiaceae;Inhella;	0	0	0	0	0	0.0559722	0	0	0	0
	Bacteria;Proteobacteria;Gammaproteobacteria;Betaproteobacteriales;Burkholderiaceae;Lautropia;	0	0	0.0348371	0	0	0.0391806	0	0	0.0168248	0
	Bacteria;Proteobacteria;Gammaproteobacteria;Betaproteobacteriales;Burkholderiaceae;Leptothrix;	0	0.0094509	0.0174186	0.0251029	0	0	0	0	0.0201898	0
	Bacteria;Proteobacteria;Gammaproteobacteria;Betaproteobacteriales;Burkholderiaceae;Massilia;	0	0.00472545	0.00870928	0	0	0	0	0	0	0
	Bacteria;Proteobacteria;Gammaproteobacteria;Betaproteobacteriales;Burkholderiaceae;Methylibium;	0.00891679	0.0472545	0.241683	0.060247	0	0.0223889	0.0098527	0.00784221	0	0
	Bacteria;Proteobacteria;Gammaproteobacteria;Betaproteobacteriales;Burkholderiaceae;Rhizobacter;	0	0.0236273	0	0.0100412	0	0	0	0	0.094219	0
	Bacteria;Proteobacteria;Gammaproteobacteria;Betaproteobacteriales;Burkholderiaceae;Rivibacter;	0.00178336	0	0	0	0	0	0	0	0	0
	Bacteria;Proteobacteria;Gammaproteobacteria;Betaproteobacteriales;Burkholderiaceae;Rubrivivax;	0.156935	0	0	0	0	0	0	0	0	0
	Bacteria;Proteobacteria;Gammaproteobacteria;Betaproteobacteriales;Burkholderiaceae;uncultured;	0.376288	0.637936	0.185072	0.632594	0	15.2804	0.0295581	0	1.88438	0
	Bacteria;Proteobacteria;Gammaproteobacteria;Betaproteobacteriales;Burkholderiaceae;Zhizhongheella;	0	0	0	0	0	0	0	0	0.00336496	0
	Bacteria;Proteobacteria;Gammaproteobacteria;Betaproteobacteriales;SC-I-84;SC-I-84_ge;	0	0	0.0108866	0	0	0	0	0	0	0
	Bacteria;Proteobacteria;Gammaproteobacteria;Betaproteobacteriales;TRA3-20;TRA3-20_ge;	0.0731177	0.0283527	0.0522557	0.0351441	0	0.0167917	0.0295581	0	0.0572044	0
	Bacteria;Proteobacteria;Gammaproteobacteria;CCD24;CCD24_fa;CCD24_ge;	0.00356672	0	0	0	0	0	0	0	0	0
	Bacteria;Proteobacteria;Gammaproteobacteria;CCM19a;CCM19a_fa;CCM19a_ge;	0.219353	0	0	0	0	1.97582	0	0	0	0
	Bacteria;Proteobacteria;Gammaproteobacteria;Cellvibrionales;Cellvibrionaceae;Cellvibrionaceae_unclassified;	0	0	0	0	0	0	0	0	0	0.00678817
	Bacteria;Proteobacteria;Gammaproteobacteria;Competibacterales;Competibacteraceae;Plasticicumulans;	0	0.0803327	0	0.0803294	0	0	0	0	0	0
	Bacteria;Proteobacteria;Gammaproteobacteria;Coxiellales;Coxiellaceae;Coxiella;	0.0214003	0	0	0	0	0.0279861	0.0197054	0	0	0
	Bacteria;Proteobacteria;Gammaproteobacteria;Diplorickettsiales;Diplorickettsiaceae;Aquicella;	0.0196169	0	0.00435464	0	0	0.156722	0.0197054	0	0	0
	Bacteria;Proteobacteria;Gammaproteobacteria;Diplorickettsiales;Diplorickettsiaceae;Rickettsiella;	0	0	0	0	0.0678537	0	0	0	0	0
	Bacteria;Proteobacteria;Gammaproteobacteria;Diplorickettsiales;Diplorickettsiaceae;uncultured;	0	0	0	0	0	0.0223889	0	0	0	0
	Bacteria;Proteobacteria;Gammaproteobacteria;Ectothiorhodospirales;Ectothiorhodospiraceae;Halofilum;	0	0.0708818	0	0.0150618	0	0	0	0	0	0
	Bacteria;Proteobacteria;Gammaproteobacteria;Ectothiorhodospirales;Ectothiorhodospiraceae;uncultured;	0.0267504	0	0	0	0	0	0.0246318	0	0	0
	Bacteria;Proteobacteria;Gammaproteobacteria;EV818SWSAP88;EV818SWSAP88_fa;EV818SWSAP88_ge;	0	0	0.00870928	0	0	0	0	0	0	0
	Bacteria;Proteobacteria;Gammaproteobacteria;Ga0077536;Ga0077536_fa;Ga0077536_ge;	0.0392339	0	0	0	0	0.0727639	0.0147791	0	0	0
	Bacteria;Proteobacteria;Gammaproteobacteria;Gammaproteobacteria_Incertae_Sedis;Unknown_Family;Acidibacter;	0.00713343	0	0	0	0	0	0	0	0	0
	Bacteria;Proteobacteria;Gammaproteobacteria;Gammaproteobacteria_Incertae_Sedis;Unknown_Family;Candidatus_Ovatusbacter;	0	0	0	0	0	0	0	0	0.00672993	0
	Bacteria;Proteobacteria;Gammaproteobacteria;Gammaproteobacteria_Incertae_Sedis;Unknown_Family;Unknown_Family_ge;	0	0	0	0	0	0	0	0	0	0.0101823
	Bacteria;Proteobacteria;Gammaproteobacteria;Gammaproteobacteria_Incertae_Sedis;Unknown_Family;Wenzhouxiangella;	0	0	0	0.00502058	0	0	0	0	0	0
	Bacteria;Proteobacteria;Gammaproteobacteria;Gammaproteobacteria_unclassified;Gammaproteobacteria_unclassified;Gammaproteobacteria_unclassified;	0.26037	0.160665	4.96429	0.281153	0	4.70167	0.517267	0.0313689	1.65556	0.648271
	Bacteria;Proteobacteria;Gammaproteobacteria;JG36-TzT-191;JG36-TzT-191_fa;JG36-TzT-191_ge;	0.00178336	0	0	0	0	0	0	0	0	0
	Bacteria;Proteobacteria;Gammaproteobacteria;KF-JG30-C25;KF-JG30-C25_fa;KF-JG30-C25_ge;	0.00356672	0	0	0	0	0	0	0	0	0
	Bacteria;Proteobacteria;Gammaproteobacteria;KI89A_clade;KI89A_clade_fa;KI89A_clade_ge;	0.00713343	0.0236273	0	0.0552264	0	0.0727639	0.0344845	0.0470533	0	0
	Bacteria;Proteobacteria;Gammaproteobacteria;Legionellales;Legionellaceae;Legionella;	0.0552841	0.0141764	0.00870928	0.0100412	0	0.00559722	0.0147791	0	0	0
	Bacteria;Proteobacteria;Gammaproteobacteria;Oceanospirillales;Halomonadaceae;Halomonadaceae_ge;	0	0	0	0.00502058	0.00271415	0	0	0	0	0
	Bacteria;Proteobacteria;Gammaproteobacteria;Oceanospirillales;Halomonadaceae;Halomonadaceae_unclassified;	0	0.297703	0	0.276132	0.0949951	0	0	0.0313689	0	0.0135763
	Bacteria;Proteobacteria;Gammaproteobacteria;Oceanospirillales;Halomonadaceae;Halomonas;	0	1.48379	0.00435464	1.69194	0.388123	0	0	0.160765	0	0.0678817
	Bacteria;Proteobacteria;Gammaproteobacteria;Oceanospirillales;Halomonadaceae;uncultured;	0	0.0378036	0	0	0.00271415	0	0	0	0	0
	Bacteria;Proteobacteria;Gammaproteobacteria;Oceanospirillales;Oceanospirillales_unclassified;Oceanospirillales_unclassified;	0	0.226822	0	0.240988	0	0	0.0147791	0	0	0.0339409
	Bacteria;Proteobacteria;Gammaproteobacteria;Oceanospirillales;Pseudohongiellaceae;Pseudohongiella;	0	0.0378036	0	0.0150618	0	0	0.0344845	0.145081	0	0.963921
	Bacteria;Proteobacteria;Gammaproteobacteria;PLTA13;PLTA13_fa;PLTA13_ge;	2.57339	0	0	0	0	1.18661	0.502488	0	0	0
	Bacteria;Proteobacteria;Gammaproteobacteria;Pseudomonadales;Pseudomonadaceae;Pseudomonas;	0.0285337	0	0	0	0	0.0335833	0.0147791	0	0	0
	Bacteria;Proteobacteria;Gammaproteobacteria;R7C24;R7C24_fa;R7C24_ge;	0.00178336	0	0	0	0	0	0	0	0	0
	Bacteria;Proteobacteria;Gammaproteobacteria;Salinisphaerales;Salinisphaeraceae;Salinisphaera;	0	0.0425291	0	0.060247	0.461405	0	0	0	0	0
	Bacteria;Proteobacteria;Gammaproteobacteria;Salinisphaerales;Solimonadaceae;Panacagrimonas;	0.22292	0	0	0	0	0	0	0	0	0
	Bacteria;Proteobacteria;Gammaproteobacteria;Salinisphaerales;Solimonadaceae;Polycyclovorans;	0.306738	0	0	0	0	0	0.0147791	0	0	0
	Bacteria;Proteobacteria;Gammaproteobacteria;Salinisphaerales;Solimonadaceae;uncultured;	0.0463673	0	0	0	0	0	0	0	0	0
	Bacteria;Proteobacteria;Gammaproteobacteria;Steroidobacterales;Steroidobacteraceae;Povalibacter;	0.0624175	0	0	0	0	0.0111944	0	0	0	0
	Bacteria;Proteobacteria;Gammaproteobacteria;Steroidobacterales;Steroidobacteraceae;Steroidobacter;	0.773977	0	0	0	0	0.0727639	0.0689689	0	0	0.0101823
	Bacteria;Proteobacteria;Gammaproteobacteria;Steroidobacterales;Steroidobacteraceae;Steroidobacteraceae_unclassified;	0.112352	0	0	0	0	0.00559722	0.0098527	0	0	0
	Bacteria;Proteobacteria;Gammaproteobacteria;Steroidobacterales;Steroidobacteraceae;uncultured;	0.00713343	0	0	0	0	0	0	0	0	0
	Bacteria;Proteobacteria;Gammaproteobacteria;Steroidobacterales;Woeseiaceae;Woeseia;	0.458323	0.0756072	0.00217732	0.125515	0	0.195903	2.75383	0.348979	0.00672993	0.0237586
	Bacteria;Proteobacteria;Gammaproteobacteria;Steroidobacterales;Woeseiaceae;Woeseiaceae_unclassified;	0.00178336	0	0	0	0	0	0	0	0	0
	Bacteria;Proteobacteria;Gammaproteobacteria;Tenderiales;Tenderiaceae;Candidatus_Tenderia;	0.0124835	0	0	0	0	0.0111944	0	0	0	0
	Bacteria;Proteobacteria;Gammaproteobacteria;Thiohalorhabdales;Thiohalorhabdaceae;Methylohalomonas;	0	0.00472545	0	0	0	0	0.0443372	0.278399	0	0
	Bacteria;Proteobacteria;Gammaproteobacteria;Thiohalorhabdales;Thiohalorhabdaceae;uncultured;	0.00178336	0.0141764	0	0	0	0	0	0	0	0
	Bacteria;Proteobacteria;Gammaproteobacteria;Xanthomonadales;Rhodanobacteraceae;Chiayiivirga;	0	0	0	0	0	0.0447778	0	0	0	0
	Bacteria;Proteobacteria;Gammaproteobacteria;Xanthomonadales;Rhodanobacteraceae;Pseudofulvimonas;	0.458323	0	0.0174186	0	0	0.386208	0.098527	0	0.00672993	0
	Bacteria;Proteobacteria;Gammaproteobacteria;Xanthomonadales;Rhodanobacteraceae;Rhodanobacteraceae_unclassified;	0.0321004	0	0	0	0	1.43289	0.0147791	0	0	0
	Bacteria;Proteobacteria;Gammaproteobacteria;Xanthomonadales;Xanthomonadaceae;Arenimonas;	0.0160502	0	0	0	0	0.0279861	0	0	0	0
	Bacteria;Proteobacteria;Gammaproteobacteria;Xanthomonadales;Xanthomonadaceae;Luteimonas;	2.92649	0.160665	0.115398	0.110453	0	0.453375	0.280802	1.97624	0.612423	0.970709
	Bacteria;Proteobacteria;Gammaproteobacteria;Xanthomonadales;Xanthomonadaceae;Lysobacter;	0.0338838	1.37038	0.370145	1.54132	0	0.207097	0.10838	0.454848	0.174978	0.14934
	Bacteria;Proteobacteria;Gammaproteobacteria;Xanthomonadales;Xanthomonadaceae;Xanthomonadaceae_ge;	0.0356672	0.0708818	0.0217732	0.135556	0	0.0167917	0.0246318	0.0862644	0.0201898	0.037335
	Bacteria;Proteobacteria;Gammaproteobacteria;Xanthomonadales;Xanthomonadaceae;Xanthomonadaceae_unclassified;	0.155152	0.240998	0.067497	0.246009	0	0.0391806	0.0147791	0.164687	0.090854	0.0746699
	Bacteria;Proteobacteria;Gammaproteobacteria;Xanthomonadales;Xanthomonadales_unclassified;Xanthomonadales_unclassified;	0	0	0	0	0	0.235083	0.0147791	0	0	0
	Bacteria;Proteobacteria;Proteobacteria_unclassified;Proteobacteria_unclassified;Proteobacteria_unclassified;Proteobacteria_unclassified;	0.00713343	0	0.0348371	0	0	0.0223889	0.0147791	0	0	0.00339409
	Bacteria;Rokubacteria;NC10;Rokubacteriales;Rokubacteriales_fa;Rokubacteriales_ge;	0.0428006	0	0	0	0	0	0.0246318	0	0	0
	Bacteria;Verrucomicrobia;Verrucomicrobiae;Chthoniobacterales;Chthoniobacteraceae;Candidatus_Udaeobacter;	0	0.326056	0.278697	0.140576	0	0	0	0	0	0
	Bacteria;Verrucomicrobia;Verrucomicrobiae;Chthoniobacterales;Chthoniobacteraceae;Chthoniobacter;	0	0.0330782	0.546508	0.0502058	0	0	0	0	0.107679	0
	Bacteria;Verrucomicrobia;Verrucomicrobiae;Chthoniobacterales;Chthoniobacteraceae;Chthoniobacteraceae_ge;	0	0	0.00217732	0	0	0	0	0	0	0
	Bacteria;Verrucomicrobia;Verrucomicrobiae;Chthoniobacterales;Chthoniobacteraceae;Chthoniobacteraceae_unclassified;	0.0178336	0.0708818	0.0740289	0.0401647	0	0	0	0	0	0
	Bacteria;Verrucomicrobia;Verrucomicrobiae;Chthoniobacterales;Chthoniobacterales_unclassified;Chthoniobacterales_unclassified;	0.00356672	0.0094509	0.00653196	0.0150618	0	0	0	0	0	0
	Bacteria;Verrucomicrobia;Verrucomicrobiae;Chthoniobacterales;Terrimicrobiaceae;Terrimicrobium;	0.0606342	0	0	0	0	0.246278	0	0	0	0
	Bacteria;Verrucomicrobia;Verrucomicrobiae;Chthoniobacterales;Xiphinematobacteraceae;Candidatus_Xiphinematobacter;	0.00891679	0	0	0	0	0	0	0	0	0
	Bacteria;Verrucomicrobia;Verrucomicrobiae;Opitutales;Opitutaceae;Cephaloticoccus;	0.00356672	0	0	0	0	0.0839584	0.0197054	0	0	0
	Bacteria;Verrucomicrobia;Verrucomicrobiae;Opitutales;Opitutaceae;Diplosphaera;	0.00178336	0	0.00435464	0	0	0	0	0	0.572044	0
	Bacteria;Verrucomicrobia;Verrucomicrobiae;Opitutales;Opitutaceae;Lacunisphaera;	0.0374505	0	0	0	0	0.0111944	0	0	0	0
	Bacteria;Verrucomicrobia;Verrucomicrobiae;Opitutales;Opitutaceae;Opitutaceae_unclassified;	0.0142669	0	0.00653196	0	0	0.106347	0	0	0	0
	Bacteria;Verrucomicrobia;Verrucomicrobiae;Opitutales;Opitutaceae;Opitutus;	0.0267504	0	0.0457237	0	0	0.223889	0	0	0	0
	Bacteria;Verrucomicrobia;Verrucomicrobiae;Opitutales;Puniceicoccaceae;Pelagicoccus;	0	0	0	0	0	0	0	0	0	0.0237586
	Bacteria;Verrucomicrobia;Verrucomicrobiae;Opitutales;Puniceicoccaceae;Puniceicoccaceae_unclassified;	0	0.0141764	0	0	0	0	0	0	0	0
	Bacteria;Verrucomicrobia;Verrucomicrobiae;Opitutales;uncultured;uncultured_ge;	0	0	0	0	0	0	0	0.0117633	0	0
	Bacteria;Verrucomicrobia;Verrucomicrobiae;Pedosphaerales;Pedosphaeraceae;Pedosphaeraceae_ge;	0.0642009	0.0094509	0.161122	0.0200823	0	0.0391806	0.0541899	0	0	0
	Bacteria;Verrucomicrobia;Verrucomicrobiae;Pedosphaerales;Pedosphaeraceae;Pedosphaeraceae_unclassified;	0.00356672	0.00472545	0	0	0	0	0.00492635	0	0	0
	Bacteria;Verrucomicrobia;Verrucomicrobiae;S-BQ2-57_soil_group;S-BQ2-57_soil_group_fa;S-BQ2-57_soil_group_ge;	0.00535007	0	0	0	0	0	0	0	0	0
	Bacteria;Verrucomicrobia;Verrucomicrobiae;Verrucomicrobiae_unclassified;Verrucomicrobiae_unclassified;Verrucomicrobiae_unclassified;	0.00535007	0	0	0	0	0	0	0	0	0
	Bacteria;Verrucomicrobia;Verrucomicrobiae;Verrucomicrobiales;DEV007;DEV007_ge;	0.190819	0	0	0	0	0	0.0246318	0	0	0
	Bacteria;Verrucomicrobia;Verrucomicrobiae;Verrucomicrobiales;Rubritaleaceae;Luteolibacter;	0	0	0	0	0	0.0727639	0	0	0	0
	Bacteria;Verrucomicrobia;Verrucomicrobiae;Verrucomicrobiales;Rubritaleaceae;Rubritaleaceae_unclassified;	0	0	0	0	0	0.00559722	0	0	0	0
	Bacteria;Verrucomicrobia;Verrucomicrobiae;Verrucomicrobiales;Verrucomicrobiaceae;Roseimicrobium;	0.00535007	0	0	0	0	0	0	0	0	0
	Bacteria;Verrucomicrobia;Verrucomicrobiae;Verrucomicrobiales;Verrucomicrobiaceae;uncultured;	0.0517174	0	0	0	0	0.0783611	0	0	0	0
	Bacteria;Verrucomicrobia;Verrucomicrobiae;Verrucomicrobiales;Verrucomicrobiales_unclassified;Verrucomicrobiales_unclassified;	0	0	0	0	0	0	0.00492635	0	0	0
	Bacteria;WPS-2;WPS-2_cl;WPS-2_or;WPS-2_fa;WPS-2_ge;	0	0	0.0108866	0	0	0	0	0	0.00672993	0
	Bacteria;WS2;WS2_cl;WS2_or;WS2_fa;WS2_ge;	0	0	0	0	0	0.162319	0	0	0	0
	Bacteria;Zixibacteria;Zixibacteria_cl;Zixibacteria_or;Zixibacteria_fa;Zixibacteria_ge;	0.0731177	0	0	0	0	0	0	0	0	0
	unknown;unknown_unclassified;unknown_unclassified;unknown_unclassified;unknown_unclassified;unknown_unclassified;	0.00713343	0	0	0	0	0	0	0	0	0

## Sheet: SupplTab_2_Taxonomy_Archaea %
	Supplementary table S2. Taxonomic classification till genus, for domain Archaea, and respective relative abundances are provided for each sample.
		Sample
	Taxonomic classification	SV1	SV2	SV3	SV4	SV5	SV6	SV7	SV9	SV10
	Archaea;Archaea_unclassified;Archaea_unclassified;Archaea_unclassified;Archaea_unclassified;Archaea_unclassified;	0.0339041	0	0	0	0	0	0	0	0
	Archaea;Euryarchaeota;Euryarchaeota_unclassified;Euryarchaeota_unclassified;Euryarchaeota_unclassified;Euryarchaeota_unclassified;	0.0452054	0	0	0	0	0	0.0130779	0	0
	Archaea;Euryarchaeota;Halobacteria;Halobacteriales;Halobacteriaceae;Halobacterium;	0	0	0	0	0.0138209	0	0	0	0
	Archaea;Euryarchaeota;Halobacteria;Halobacteriales;Halobacteriales_unclassified;Halobacteriales_unclassified;	0	2.83019	0.418911	5.42341	0.530724	0	0	0	0
	Archaea;Euryarchaeota;Halobacteria;Halobacteriales;Halococcaceae;Halalkalicoccus;	0	1.50943	0	4.56708	0.0359344	0.471896	0.0130779	0	0
	Archaea;Euryarchaeota;Halobacteria;Halobacteriales;Halococcaceae;Halococcaceae_unclassified;	0	0	0	0.0951475	0.0331702	0	0	0	0
	Archaea;Euryarchaeota;Halobacteria;Halobacteriales;Halococcaceae;Halococcus;	0	55.7547	2.1544	52.236	99.3864	0	0	0.00824198	0
	Archaea;Euryarchaeota;Halobacteria;Halobacteriales;Haloferacaceae;Haloferacaceae_unclassified;	0	0.188679	0	0.285442	0	0	0	0	0
	Archaea;Euryarchaeota;Halobacteria;Halobacteriales;Haloferacaceae;uncultured;	0	0.0943396	0	0	0	0	0	0	0
	Archaea;Euryarchaeota;Halobacteria;Halobacteriales;uncultured;uncultured_ge;	0	8.20755	0	12.9401	0	0	0	0	0
	Archaea;Euryarchaeota;Methanobacteria;Methanobacteriales;Methanobacteriaceae;Methanosphaera;	0	0	0	0	0	0	0.0196168	0	0
	Archaea;Euryarchaeota;Thermoplasmata;Thermoplasmata_unclassified;Thermoplasmata_unclassified;Thermoplasmata_unclassified;	0.610273	0	0	0	0	0	2.47826	0	1.90217
	Archaea;Euryarchaeota;Thermoplasmata;uncultured;uncultured_fa;uncultured_ge;	0.158219	0	0	0	0	0	5.19846	0	1.3587
	Archaea;Nanoarchaeaeota;Nanoarchaeaeota_unclassified;Nanoarchaeaeota_unclassified;Nanoarchaeaeota_unclassified;Nanoarchaeaeota_unclassified;	0.0226027	0	0	0	0	0.0209732	0	0	0
	Archaea;Nanoarchaeaeota;Woesearchaeia;Woesearchaeia_or;Woesearchaeia_fa;Woesearchaeia_ge;	2.03424	0	0	0	0	2.93624	0	0	0
	Archaea;Thaumarchaeota;Nitrososphaeria;Nitrosopumilales;Nitrosopumilaceae;Candidatus_Nitrosoarchaeum;	0.305136	0	0	0.190295	0	0	0	0	0
	Archaea;Thaumarchaeota;Nitrososphaeria;Nitrosopumilales;Nitrosopumilaceae;Candidatus_Nitrosotenuis;	64.6494	0	0	0	0	0.33557	70.3655	0	28.5326
	Archaea;Thaumarchaeota;Nitrososphaeria;Nitrosopumilales;Nitrosopumilaceae;Nitrosopumilaceae_ge;	10.1373	0	0	0	0	0	0	0	0
	Archaea;Thaumarchaeota;Nitrososphaeria;Nitrosopumilales;Nitrosopumilaceae;Nitrosopumilaceae_unclassified;	0.220376	0	0	0	0	0	0	0	0
	Archaea;Thaumarchaeota;Nitrososphaeria;Nitrososphaerales;Nitrososphaeraceae;Candidatus_Nitrocosmicus;	11.4596	31.3208	92.2801	24.2626	0	94.6833	20.905	99.728	60.8696
	Archaea;Thaumarchaeota;Nitrososphaeria;Nitrososphaerales;Nitrososphaeraceae;Candidatus_Nitrososphaera;	9.42533	0	0	0	0	0.912332	0.00653894	0	7.33696
	Archaea;Thaumarchaeota;Nitrososphaeria;Nitrososphaerales;Nitrososphaeraceae;Nitrososphaeraceae_ge;	0.514211	0	4.66786	0	0	0.0419463	0.948146	0.189566	0
	Archaea;Thaumarchaeota;Nitrososphaeria;Nitrososphaerales;Nitrososphaeraceae;Nitrososphaeraceae_unclassified;	0.384246	0.0943396	0.478755	0	0	0.597735	0.0523115	0.0741779	0

## Sheet: SupplTab_3_OTUs_Bacteria %
	Supplementary table S3. Taxonomic classification till genus for each OTU (operational taxonomic unit) determined for domain Bacteria. Respective relative abundances are provided for each OTU in each sample.
				Sample
	OTU	Taxonomic classification		SV1	SV2	SV3	SV4	SV5	SV6	SV7	SV8	SV9	SV10
	Otu00001	Bacteria(100);Actinobacteria(100);Rubrobacteria(100);Rubrobacterales(100);Rubrobacteriaceae(100);Rubrobacter(100);	Otu00001	0.019206	0.173237	0.068954	0.235518	61.5014	0.012279	0.575406	6.91289	0.0619985	1.00263
	Otu00002	Bacteria(100);Actinobacteria(100);Actinobacteria(100);Pseudonocardiales(99);Pseudonocardiaceae(99);Crossiella(99);	Otu00002	26.0434	6.50428	0.00237773	5.61319	0	0.159627	39.9057	0.0044285	0.00729395	0.00365925
	Otu00003	Bacteria(100);Cyanobacteria(100);Oxyphotobacteria(100);uncultured(100);uncultured_fa(100);uncultured_ge(100);	Otu00003	0	0.0787443	25.6723	0.0336455	0	0	0	0	0	0
	Otu00004	Bacteria(100);Bacteroidetes(100);Rhodothermia(100);Balneolales(100);Balneolaceae(100);uncultured(98);	Otu00004	0	0	0	0.0112152	27.2522	0	0	0	0	0
	Otu00005	Bacteria(100);Actinobacteria(100);Rubrobacteria(100);Rubrobacterales(100);Rubrobacteriaceae(100);Rubrobacter(100);	Otu00005	0.28809	2.72455	0.751361	3.49352	0	0.153487	6.02258	9.53014	9.61342	3.27137
	Otu00006	Bacteria(100);Actinobacteria(100);0319-7L14(100);0319-7L14_or(100);0319-7L14_fa(100);0319-7L14_ge(100);	Otu00006	12.1613	0	0	0	0	0	0.268523	0	0	0
	Otu00007	Bacteria(100);Actinobacteria(100);Rubrobacteria(100);Rubrobacterales(100);Rubrobacteriaceae(100);Rubrobacter(100);	Otu00007	0.0115236	0.00524962	0.00237773	0.0280379	0	0.0184185	0.832968	0.681989	0.284464	20.1954
	Otu00008	Bacteria(100);Bacteroidetes(100);Rhodothermia(100);Rhodothermales(100);Rhodothermaceae(100);Rubrivirga(100);	Otu00008	0	0.00524962	0	0	0	0	0	0	0	17.0045
	Otu00009	Bacteria(100);Cyanobacteria(100);Oxyphotobacteria(100);Oxyphotobacteria_unclassified(100);Oxyphotobacteria_unclassified(100);Oxyphotobacteria_unclassified(100);	Otu00009	7.83606	0	0	0	0	0.128929	0	0.168283	0	0
	Otu00010	Bacteria(100);Actinobacteria(100);Rubrobacteria(100);Rubrobacterales(100);Rubrobacteriaceae(100);Rubrobacter(100);	Otu00010	0	1.27041	0.551632	1.66545	0	0	0.0109601	0	11.8673	0.281762
	Otu00011	Bacteria(100);Proteobacteria(100);Alphaproteobacteria(100);Sphingomonadales(100);Sphingomonadaceae(100);Novosphingobium(83);	Otu00011	0	1.04467	0	0.919643	0	0	0	0.0132855	0.00729395	13.5575
	Otu00012	Bacteria(100);Proteobacteria(100);Gammaproteobacteria(100);Betaproteobacteriales(100);Burkholderiaceae(100);uncultured(96);	Otu00012	0.403326	0.755945	0.197351	0.689733	0	17.0985	0.0328803	0	2.19548	0
	Otu00013	Bacteria(100);Actinobacteria(100);Rubrobacteria(100);Rubrobacterales(100);Rubrobacteriaceae(100);Rubrobacter(100);	Otu00013	0.028809	0.897685	0.0998645	0.863568	0.0521739	0.00613949	0.832968	10.3096	0	0.0073185
	Otu00014	Bacteria(100);Acidobacteria(100);Blastocatellia_(Subgroup_4)(100);Blastocatellales(100);Blastocatellaceae(100);uncultured(86);	Otu00014	3.25542	0	1.17697	0	0	3.81876	0.0767207	0	0.175055	0
	Otu00015	Bacteria(100);Proteobacteria(100);Gammaproteobacteria(100);Gammaproteobacteria_unclassified(100);Gammaproteobacteria_unclassified(100);Gammaproteobacteria_unclassified(100);	Otu00015	0.00576181	0.115492	5.03127	0.229911	0	0	0.00548005	0	1.68125	0.354947
	Otu00016	Bacteria(100);Actinobacteria(100);Rubrobacteria(100);Rubrobacterales(100);Rubrobacteriaceae(100);Rubrobacter(100);	Otu00016	0.019206	2.91354	0.549255	3.11782	0.0898551	0.0859528	1.66046	3.42323	0.0145879	0.457406
	Otu00017	Bacteria(100);Acidobacteria(100);Blastocatellia_(Subgroup_4)(100);Blastocatellales(100);Blastocatellaceae(100);Blastocatella(76);	Otu00017	0	1.46464	4.82203	1.48601	0	0	0	0	0.0182349	0
	Otu00018	Bacteria(100);Proteobacteria(100);Alphaproteobacteria(100);Rhodobacterales(100);Rhodobacteraceae(100);Rhodobacteraceae_unclassified(100);	Otu00018	0	1.04467	4.64845	1.16077	0.0115942	1.03143	0	0	0.00729395	0
	Otu00019	Bacteria(100);Proteobacteria(100);Alphaproteobacteria(100);Sphingomonadales(100);Sphingomonadaceae(100);Qipengyuania(99);	Otu00019	0	1.29141	1.28397	1.04862	0	0.0184185	0.0493205	0.0132855	4.93435	0.0512295
	Otu00020	Bacteria(100);Actinobacteria(100);Actinobacteria(100);Micrococcales(100);Intrasporangiaceae(100);Ornithinimicrobium(92);	Otu00020	0	0	0	0	0	0	0	10.3804	0	0.00365925
	Otu00021	Bacteria(100);Acidobacteria(100);Blastocatellia_(Subgroup_4)(100);Blastocatellales(100);Blastocatellaceae(100);Blastocatella(99);	Otu00021	0	1.50139	1.08424	1.45236	0	0	0	0.008857	4.60613	0
	Otu00022	Bacteria(100);Proteobacteria(100);Alphaproteobacteria(100);Sphingomonadales(100);Sphingomonadaceae(100);Sphingomonas(94);	Otu00022	0.0038412	0.0209985	0.109375	0.0728986	0	0.00613949	0.109601	7.74102	0.266229	1.24415
	Otu00023	Bacteria(100);Bacteroidetes(100);Bacteroidia(100);Cytophagales(100);Cyclobacteriaceae(100);Tunicatimonas(100);	Otu00023	0	0.125991	0	0.0728986	0	0	0.0493205	0.239139	0	7.45755
	Otu00024	Bacteria(100);Proteobacteria(100);Gammaproteobacteria(100);Xanthomonadales(100);Xanthomonadaceae(100);Luteimonas(100);	Otu00024	3.04031	0	0.00237773	0	0	0.0798134	0.0602806	0	0.656455	0.662324
	Otu00025	Bacteria(100);Cyanobacteria(100);Oxyphotobacteria(100);Oxyphotobacteria_unclassified(88);Oxyphotobacteria_unclassified(88);Oxyphotobacteria_unclassified(88);	Otu00025	0	5.21812	0.0808427	5.16458	0	0	0	0	0	0
	Otu00026	Bacteria(100);Actinobacteria(100);Rubrobacteria(100);Rubrobacterales(100);Rubrobacteriaceae(100);Rubrobacter(100);	Otu00026	0.00960301	0.456717	0.447012	0.499075	1.94493	0.012279	0.378124	2.91838	0.0145879	0.281762
	Otu00027	Bacteria(100);Cyanobacteria(100);Oxyphotobacteria(100);Nostocales(100);Nostocales_unclassified(100);Nostocales_unclassified(100);	Otu00027	0	3.36501	0.026155	4.31784	0	0	0.169882	0	0.0291758	1.35026
	Otu00028	Bacteria(100);Proteobacteria(100);Alphaproteobacteria(100);Dongiales(100);Dongiaceae(100);Dongia(100);	Otu00028	3.4955	0	0	0	0	0	0	0	0	0
	Otu00029	Bacteria(100);Chloroflexi(100);Chloroflexia(100);Thermomicrobiales(100);JG30-KF-CM45(100);JG30-KF-CM45_ge(100);	Otu00029	0.199743	0.199486	0.0332882	0.235518	0	0.00613949	0.887769	1.40384	0.244347	3.30796
	Otu00030	Bacteria(100);Proteobacteria(100);Gammaproteobacteria(100);Nitrococcales(100);Nitrococcaceae(100);Arhodomonas(78);	Otu00030	0.019206	3.83222	0	3.52717	0.104348	0	0.0383604	0.898986	0.0109409	0.113437
	Otu00031	Bacteria(100);Chloroflexi(100);Chloroflexia(100);Thermomicrobiales(100);JG30-KF-CM45(100);JG30-KF-CM45_ge(100);	Otu00031	0	0.624705	2.92222	0.358885	0	0	0	0	0.798687	0
	Otu00032	Bacteria(100);Bacteroidetes(100);Bacteroidia(100);Chitinophagales(100);Chitinophagaceae(100);Flavisolibacter(100);	Otu00032	0	0	0.0404213	0	0	0	0	0	5.78045	0
	Otu00033	Bacteria(100);Actinobacteria(100);Acidimicrobiia(100);Microtrichales(100);Iamiaceae(92);Iamia(92);	Otu00033	0.0691417	0.740196	0.328126	0.762631	0	0.491159	0.745287	1.46141	1.37856	0.647687
	Otu00034	Bacteria(100);Proteobacteria(100);Alphaproteobacteria(100);Rhizobiales(100);Rhizobiaceae(100);Mesorhizobium(81);	Otu00034	0.145966	0	0	0	0	0	0.295923	5.70834	0	0
	Otu00035	Bacteria(100);Actinobacteria(100);Actinobacteria(100);Propionibacteriales(100);Nocardioidaceae(100);Nocardioides(100);	Otu00035	0	0.173237	2.26835	0.213088	0	0.00613949	0	0	1.38585	0
	Otu00036	Bacteria(100);Proteobacteria(100);Alphaproteobacteria(100);Sphingomonadales(100);Sphingomonadaceae(100);Sphingomonas(100);	Otu00036	0	0.530212	2.21128	0.566366	0	0	0	0	0.419402	0
	Otu00037	Bacteria(100);Proteobacteria(100);Gammaproteobacteria(100);PLTA13(100);PLTA13_fa(100);PLTA13_ge(100);	Otu00037	2.13571	0	0	0	0	0.00613949	0.515125	0	0	0
	Otu00038	Bacteria(100);Bacteroidetes(100);Rhodothermia(100);Balneolales(100);Balneolaceae(100);Balneolaceae_unclassified(96);	Otu00038	0	3.37551	0	3.01688	0	0	0.0109601	0	0	0
	Otu00039	Bacteria(100);Proteobacteria(100);Alphaproteobacteria(100);Sphingomonadales(100);Sphingomonadaceae(100);Sphingomonadaceae_unclassified(99);	Otu00039	0.109474	0.0577458	0	0.067291	0	2.22863	0	3.24166	0	0.00365925
	Otu00040	Bacteria(100);Proteobacteria(100);Alphaproteobacteria(100);Sphingomonadales(100);Sphingomonadaceae(100);Ellin6055(100);	Otu00040	0.0019206	0.167988	0.294838	0.145797	0	0	0	0	3.53756	0
	Otu00041	Bacteria(100);Chloroflexi(100);Chloroflexia(100);Thermomicrobiales(100);AKYG1722(100);AKYG1722_ge(100);	Otu00041	0.113316	0.892435	0.159308	0.981327	0	0.012279	0.756247	0.0487135	1.03939	0.77942
	Otu00042	Bacteria(100);Actinobacteria(100);Acidimicrobiia(100);Actinomarinales(100);uncultured(100);uncultured_ge(100);	Otu00042	0.0019206	0	0	0	0	0	6.03354	0	0	0
	Otu00043	Bacteria(100);Acidobacteria(100);Blastocatellia_(Subgroup_4)(100);Blastocatellales(100);Blastocatellaceae(100);Blastocatella(100);	Otu00043	0	1.02893	1.60496	0.964504	0	0.0368369	0	0	0	0
	Otu00044	Bacteria(100);Actinobacteria(100);Actinobacteria(100);Propionibacteriales(100);Nocardioidaceae(100);Nocardioidaceae_unclassified(99);	Otu00044	0	0	0	0	0	0	0	0	3.69438	0
	Otu00045	Bacteria(100);Actinobacteria(100);Rubrobacteria(100);Rubrobacterales(100);Rubrobacteriaceae(100);Rubrobacter(100);	Otu00045	0.00576181	1.87411	0.672896	1.95144	0.00289855	0	0.0822008	0.008857	0	0.0073185
	Otu00046	Bacteria(100);Proteobacteria(100);Alphaproteobacteria(100);Rhodobacterales(100);Rhodobacteraceae(100);Rubellimicrobium(100);	Otu00046	0	0.0472466	0.0760872	0.0392531	0	0	0	0	3.4318	0
	Otu00047	Bacteria(100);Acidobacteria(100);Blastocatellia_(Subgroup_4)(100);Blastocatellales(100);Blastocatellaceae(100);Blastocatella(97);	Otu00047	0	0.146989	0.00237773	0.067291	0	0	0	0	3.44639	0
	Otu00048	Bacteria(100);Bacteroidetes(100);Rhodothermia(100);Balneolales(100);Balneolaceae(100);Balneolaceae_unclassified(100);	Otu00048	0	2.48307	0	2.82061	0	0	0	0	0	0
	Otu00049	Bacteria(100);Actinobacteria(100);Actinobacteria(100);Pseudonocardiales(100);Pseudonocardiaceae(100);Crossiella(100);	Otu00049	1.03713	0.00524962	0	0	0	0.0184185	2.18654	0	0.00364697	0
	Otu00050	Bacteria(100);Actinobacteria(100);Acidimicrobiia(100);Microtrichales(100);Ilumatobacteraceae(100);uncultured(54);	Otu00050	1.15428	0	0.24015	0	0	0.785855	0.0931609	0.110713	0.19329	0.0182963
	Otu00051	Bacteria(100);Proteobacteria(100);Gammaproteobacteria(100);Gammaproteobacteria_unclassified(85);Gammaproteobacteria_unclassified(85);Gammaproteobacteria_unclassified(85);	Otu00051	0	0	0	0	0	5.3168	0	0	0	0
	Otu00052	Bacteria(100);Actinobacteria(100);Actinobacteria(100);Micrococcales(100);Intrasporangiaceae(100);Ornithinicoccus(100);	Otu00052	0.028809	0.908184	0.00713318	0.706555	0	0.0368369	0.509645	1.02741	0.00729395	0.775761
	Otu00053	Bacteria(100);Actinobacteria(100);Actinobacteria(100);Pseudonocardiales(100);Pseudonocardiaceae(100);Pseudonocardia(100);	Otu00053	0	0.918683	1.20551	0.700948	0	0	0.00548005	0	0.116703	0.043911
	Otu00054	Bacteria(100);Proteobacteria(100);Alphaproteobacteria(100);Rhizobiales(100);Rhizobiaceae(100);Aliihoeflea(95);	Otu00054	0.0806653	0.283479	0.249661	0.285987	0	0.0613949	0.197282	1.38612	0.0401167	0.720872
	Otu00055	Bacteria(100);Acidobacteria(100);Acidobacteriia(100);Solibacterales(100);Solibacteraceae_(Subgroup_3)(100);Solibacteraceae_(Subgroup_3)_unclassified(99);	Otu00055	0.0211266	0	0.123642	0	0	0	0	0	2.70605	0
	Otu00056	Bacteria(100);Chloroflexi(100);Chloroflexia(100);Thermomicrobiales(100);JG30-KF-CM45(100);JG30-KF-CM45_ge(100);	Otu00056	0.0019206	0.477715	0.0190218	0.499075	0	0.012279	0.800088	0.0487135	1.51349	0.113437
	Otu00057	Bacteria(100);Proteobacteria(100);Alphaproteobacteria(100);Sphingomonadales(100);Sphingomonadaceae(100);Sphingomonadaceae_unclassified(100);	Otu00057	0.820097	0.0104992	0.0832204	0	0	1.92166	0	0	0.00364697	0
	Otu00058	Bacteria(100);Actinobacteria(100);Actinobacteria(100);Propionibacteriales(95);Propionibacteriaceae(93);Propionibacteriaceae_unclassified(92);	Otu00058	0.0441739	2.14184	0	1.86732	0	0	0.0274003	0	0	0
	Otu00059	Bacteria(100);Bacteroidetes(100);Bacteroidia(100);Flavobacteriales(100);Flavobacteriaceae(100);Flavobacteriaceae_unclassified(100);	Otu00059	0	0	0	0	2.22609	0	0	0	0	0
	Otu00060	Bacteria(100);Proteobacteria(100);Alphaproteobacteria(100);Sphingomonadales(100);Sphingomonadaceae(100);Ellin6055(65);	Otu00060	0.0845065	0.0997428	0.756117	0.067291	0	0	0	0	1.0868	0.274444
	Otu00061	Bacteria(100);Actinobacteria(100);Actinobacteria(100);Pseudonocardiales(100);Pseudonocardiaceae(100);Pseudonocardia(100);	Otu00061	0	0.0314977	0.29246	0.0224303	0	0	0	0	2.25018	0.0073185
	Otu00062	Bacteria(100);Cyanobacteria(100);Oxyphotobacteria(100);Thermosynechococcales(90);Thermosynechococcales_unclassified(90);Thermosynechococcales_unclassified(90);	Otu00062	0	0	0	0	0	0	0	3.26823	0	0
	Otu00063	Bacteria(100);Proteobacteria(100);Gammaproteobacteria(100);Oceanospirillales(100);Halomonadaceae(100);Halomonas(93);	Otu00063	0	1.75862	0.00475545	1.96265	0.0492754	0	0	0.0664275	0	0.0658665
	Otu00064	Bacteria(100);Proteobacteria(100);Gammaproteobacteria(100);Steroidobacterales(96);Woeseiaceae(96);Woeseia(96);	Otu00064	0.249678	0.0367473	0	0.0897213	0	0.012279	2.47698	0.371994	0.00729395	0.0219555
	Otu00065	Bacteria(100);Acidobacteria(100);Acidobacteriia(100);Solibacterales(100);Solibacteraceae_(Subgroup_3)(100);Bryobacter(100);	Otu00065	0	1.3334	0.570654	1.06544	0	0	0	0	0	0
	Otu00066	Bacteria(100);Actinobacteria(100);Acidimicrobiia(100);Acidimicrobiia_unclassified(99);Acidimicrobiia_unclassified(99);Acidimicrobiia_unclassified(99);	Otu00066	1.30793	0	0	0	0	0	0	0	0	0
	Otu00067	Bacteria(100);Actinobacteria(100);Actinobacteria(100);Pseudonocardiales(100);Pseudonocardiaceae(100);Pseudonocardiaceae_unclassified(100);	Otu00067	0.0230472	0.041997	0	0.0560758	0	0	3.53463	0	0	0
	Otu00068	Bacteria(100);Proteobacteria(100);Gammaproteobacteria(100);Xanthomonadales(100);Xanthomonadaceae(100);Luteimonas(97);	Otu00068	0.0019206	0.13649	0	0.0728986	0	0	0.0822008	2.29839	0	0.351288
	Otu00069	Bacteria(100);Chloroflexi(100);Chloroflexia(100);Thermomicrobiales(100);AKYG1722(100);AKYG1722_ge(100);	Otu00069	0.0153648	1.32815	0.095109	1.57012	0	0.012279	0.268523	0.008857	0.00729395	0.00365925
	Otu00070	Bacteria(100);Bacteroidetes(100);Bacteroidia(100);Chitinophagales(100);Saprospiraceae(100);uncultured(100);	Otu00070	0	0	0	0	0	3.80648	0	0	0	0
	Otu00071	Bacteria(100);Latescibacteria(100);Latescibacteria(100);Latescibacterales(100);Latescibacteraceae(100);Latescibacteraceae_ge(100);	Otu00071	1.15428	0	0	0	0	0	0	0	0	0
	Otu00072	Bacteria(100);Proteobacteria(100);Alphaproteobacteria(100);Sphingomonadales(100);Sphingomonadaceae(100);Altererythrobacter(92);	Otu00072	0	0	0	0	0	3.68983	0	0	0	0
	Otu00073	Bacteria(100);Proteobacteria(100);Gammaproteobacteria(100);Xanthomonadales(100);Xanthomonadaceae(100);Lysobacter(87);	Otu00073	0.0268884	1.45414	0.0095109	1.59255	0	0.00613949	0.0931609	0	0	0.0073185
	Otu00074	Bacteria(100);Actinobacteria(100);Actinobacteria(100);Kineosporiales(100);Kineosporiaceae(100);Quadrisphaera(75);	Otu00074	0.0710623	0.199486	0.770383	0.224303	0	0.024558	0.0986409	0.0044285	0.426696	0.0219555
	Otu00075	Bacteria(100);Acidobacteria(100);Blastocatellia_(Subgroup_4)(100);Blastocatellales(100);Blastocatellaceae(100);Blastocatella(99);	Otu00075	0	0.0524962	0.841715	0.0504682	0	0	0	0	0.736689	0
	Otu00076	Bacteria(100);Proteobacteria(100);Alphaproteobacteria(100);Rhizobiales(100);Rhizobiaceae(100);Rhizobiaceae_unclassified(93);	Otu00076	0.188219	0.398971	0.520722	0.353278	0	0.0306974	0.131521	0.026571	0.229759	0.0695258
	Otu00077	Bacteria(100);Bacteroidetes(100);Bacteroidia(100);Cytophagales(100);Cytophagales_unclassified(98);Cytophagales_unclassified(98);	Otu00077	0	1.34915	0	1.63181	0	0	0	0	0	0.0805035
	Otu00078	Bacteria(100);Proteobacteria(100);Alphaproteobacteria(100);Sphingomonadales(100);Sphingomonadaceae(100);Sphingomonas(96);	Otu00078	0.00576181	0.267731	1.00578	0.426176	0	0	0	0	0.0328228	0
	Otu00079	Bacteria(100);Actinobacteria(100);Actinobacteria(100);Pseudonocardiales(100);Pseudonocardiaceae(100);Actinokineospora(97);	Otu00079	0.0672211	0	0.142664	0	0	0	0.0493205	2.0194	0	0
	Otu00080	Bacteria(100);Gemmatimonadetes(100);Longimicrobia(98);Longimicrobiales(98);Longimicrobiaceae(98);Longimicrobiaceae_ge(98);	Otu00080	0.0307296	1.3439	0	1.46919	0	0	0	0	0	0.0548888
	Otu00081	Bacteria(100);Actinobacteria(100);Actinobacteria(100);Pseudonocardiales(100);Pseudonocardiaceae(100);Crossiella(100);	Otu00081	0	1.45939	0	1.46919	0	0	0	0	0	0
	Otu00082	Bacteria(100);Actinobacteria(100);Actinobacteria(100);Pseudonocardiales(100);Pseudonocardiaceae(100);Actinomycetospora(100);	Otu00082	0.00960301	0.0314977	0.0166441	0.0112152	0	0	0.104121	1.89983	0.0145879	0.223214
	Otu00083	Bacteria(100);Bacteroidetes(100);Bacteroidia(100);Flavobacteriales(100);Flavobacteriaceae(100);Flavobacteriaceae_unclassified(100);	Otu00083	0	0.0157489	0	0.0392531	1.48406	0	0	0	0	0
	Otu00084	Bacteria(100);Acidobacteria(100);Blastocatellia_(Subgroup_4)(100);Blastocatellales(100);Blastocatellaceae(100);Blastocatellaceae_unclassified(85);	Otu00084	0	0.55121	0.615831	0.633657	0	0	0	0	0.15682	0
	Otu00085	Bacteria(100);Proteobacteria(100);Gammaproteobacteria(100);Steroidobacterales(100);Steroidobacteraceae(100);Steroidobacter(89);	Otu00085	0.941095	0	0	0	0	0.0859528	0.0822008	0	0	0
	Otu00086	Bacteria(100);Proteobacteria(100);Alphaproteobacteria(100);Rhodovibrionales(100);Kiloniellaceae(100);Tistlia(100);	Otu00086	0	1.45414	0	1.32339	0	0	0	0	0	0.0073185
	Otu00087	Bacteria(100);Actinobacteria(100);Actinobacteria(100);Micrococcales(100);Micrococcaceae(100);Arthrobacter(85);	Otu00087	0	0	0.00475545	0	0.00289855	0	0	2.13011	0	0
	Otu00088	Bacteria(100);Proteobacteria(100);Deltaproteobacteria(100);Myxococcales(93);P3OB-42(87);P3OB-42_ge(87);	Otu00088	0	0	1.14131	0	0	0	0	0	0	0
	Otu00089	Bacteria(100);Actinobacteria(100);Rubrobacteria(100);Rubrobacterales(100);Rubrobacteriaceae(100);Rubrobacter(100);	Otu00089	0	0.797942	0.106998	0.852352	0	0	0.0712407	0	0.149526	0.208577
	Otu00090	Bacteria(100);Cyanobacteria(100);Oxyphotobacteria(100);Nostocales(100);Microcystaceae(95);Microcystaceae_unclassified(95);	Otu00090	0	0	0.0142664	0	0	2.77505	0	0	0	0
	Otu00091	Bacteria(100);Acidobacteria(100);Acidobacteriia(100);Solibacterales(100);Solibacteraceae_(Subgroup_3)(100);Bryobacter(100);	Otu00091	0	0.299228	0.768005	0.375708	0	0	0	0	0	0
	Otu00092	Bacteria(100);Actinobacteria(100);Actinobacteria(100);Pseudonocardiales(100);Pseudonocardiaceae(100);Pseudonocardia(100);	Otu00092	0	0	0	0	0	0	0.0109601	0	0	1.55518
	Otu00093	Bacteria(100);Actinobacteria(100);Acidimicrobiia(100);uncultured(96);uncultured_fa(96);uncultured_ge(96);	Otu00093	0.00768241	0.503963	0.437501	0.426176	0	0	0.284963	0	0.0291758	0.0256148
	Otu00094	Bacteria(100);Actinobacteria(100);Thermoleophilia(100);Solirubrobacterales(100);Solirubrobacteraceae(100);Conexibacter(100);	Otu00094	0.0038412	0.230983	0.118886	0.224303	0	0	0.246602	0	0.579869	0.311036
	Otu00095	Bacteria(100);Cyanobacteria(100);Oxyphotobacteria(100);Oxyphotobacteria_unclassified(100);Oxyphotobacteria_unclassified(100);Oxyphotobacteria_unclassified(100);	Otu00095	0	1.09717	0.0190218	1.13273	0.0115942	0	0	0	0	0
	Otu00096	Bacteria(100);Proteobacteria(100);Gammaproteobacteria(100);CCM19a(100);CCM19a_fa(100);CCM19a_ge(100);	Otu00096	0.178616	0	0	0	0	2.02603	0	0	0	0
	Otu00097	Bacteria(100);Proteobacteria(100);Alphaproteobacteria(100);Rhizobiales(100);Rhizobiaceae(100);Rhizobiaceae_unclassified(100);	Otu00097	0.0134442	0.0209985	0	0.0224303	0	0	0.0164402	0.061999	0	1.40149
	Otu00098	Bacteria(100);Nitrospirae(100);Nitrospira(100);Nitrospirales(100);Nitrospiraceae(100);Nitrospira(100);	Otu00098	0.789368	0	0	0	0	0	0	0	0	0
	Otu00099	Bacteria(100);Actinobacteria(100);Actinobacteria(100);Pseudonocardiales(100);Pseudonocardiaceae(100);Actinomycetospora(100);	Otu00099	0	0.0209985	0	0.0336455	0	0	0	0	0.127644	1.31733
	Otu00100	Bacteria(100);Cyanobacteria(100);Oxyphotobacteria(100);Leptolyngbyales(100);Leptolyngbyaceae(100);YB-42(100);	Otu00100	0	0	0	0	0	2.46807	0	0	0	0
	Otu00101	Bacteria(100);Chloroflexi(100);Chloroflexia(100);Thermomicrobiales(100);AKYG1722(100);AKYG1722_ge(100);	Otu00101	0	0.146989	0.644364	0.235518	0	0	0	0	0.185996	0.0182963
	Otu00102	Bacteria(100);Actinobacteria(100);Actinobacteria(100);Pseudonocardiales(100);Pseudonocardiaceae(100);Pseudonocardia(100);	Otu00102	0.241996	0.0524962	0.282949	0.067291	0	0.0184185	0.180842	0.349852	0.0328228	0.014637
	Otu00103	Bacteria(100);Acidobacteria(100);Blastocatellia_(Subgroup_4)(100);Blastocatellales(100);Blastocatellaceae(100);JGI_0001001-H03(97);	Otu00103	0	0	0.915424	0	0	0	0	0	0	0
	Otu00104	Bacteria(100);Actinobacteria(100);Acidimicrobiia(100);Microtrichales(100);Iamiaceae(100);Iamia(100);	Otu00104	0.167092	0.0314977	0.542121	0.0112152	0	0.0798134	0.0383604	0	0.109409	0
	Otu00105	Bacteria(100);Chloroflexi(100);Chloroflexia(100);Thermomicrobiales(100);AKYG1722(100);AKYG1722_ge(100);	Otu00105	0.0115236	0.257231	0.494567	0.291594	0	0.0184185	0.0876808	0	0.12035	0
	Otu00106	Bacteria(100);Proteobacteria(100);Alphaproteobacteria(100);Alphaproteobacteria_unclassified(100);Alphaproteobacteria_unclassified(100);Alphaproteobacteria_unclassified(100);	Otu00106	0	0.0734947	0.608698	0.0336455	0	0	0	0	0.309993	0
	Otu00107	Bacteria(100);Proteobacteria(100);Alphaproteobacteria(100);Caulobacterales(100);Hyphomonadaceae(100);SWB02(100);	Otu00107	0.418691	0	0	0	0	0.871807	0	0	0	0
	Otu00108	Bacteria(100);Actinobacteria(100);Thermoleophilia(100);Solirubrobacterales(100);Solirubrobacteraceae(100);uncultured(100);	Otu00108	0.322661	0	0.430368	0	0	0	0.0383604	0	0	0
	Otu00109	Bacteria(100);Chloroflexi(100);Anaerolineae(100);Ardenticatenales(100);Ardenticatenaceae(100);uncultured(100);	Otu00109	0	0.110242	0.230639	0.106544	0	0	0	0	0.787746	0.0109778
	Otu00110	Bacteria(100);Proteobacteria(100);Alphaproteobacteria(100);Puniceispirillales(100);Puniceispirillales_Incertae_Sedis(100);Constrictibacter(100);	Otu00110	0	0.761195	0.109375	0.700948	0	0	0	0	0.131291	0
	Otu00111	Bacteria(100);Chloroflexi(100);Chloroflexia(100);Thermomicrobiales(100);AKYG1722(100);AKYG1722_ge(100);	Otu00111	0	0.82944	0.00475545	0.908428	0	0	0.153441	0	0	0
	Otu00112	Bacteria(100);Gemmatimonadetes(100);Gemmatimonadetes(100);Gemmatimonadales(100);Gemmatimonadaceae(100);uncultured(99);	Otu00112	0.658767	0	0	0	0	0	0	0	0	0
	Otu00113	Bacteria(100);Actinobacteria(100);Acidimicrobiia(100);Microtrichales(100);Ilumatobacteraceae(100);uncultured(100);	Otu00113	0	0.0104992	0.332882	0.00560758	0	0.288556	0.00548005	0	0.492341	0
	Otu00114	Bacteria(100);Planctomycetes(100);Phycisphaerae(100);CCM11a(100);CCM11a_fa(100);CCM11a_ge(100);	Otu00114	0.624196	0	0	0	0	0	0	0	0	0
	Otu00115	Bacteria(100);Proteobacteria(100);Gammaproteobacteria(100);Oceanospirillales(100);Pseudohongiellaceae(100);Pseudohongiella(100);	Otu00115	0	0.0314977	0	0.0112152	0	0	0.0383604	0.163855	0	0.995316
	Otu00116	Bacteria(100);Acidobacteria(100);Blastocatellia_(Subgroup_4)(100);Pyrinomonadales(100);Pyrinomonadaceae(100);RB41(100);	Otu00116	0	0	0	0	0	0	0	0	1.17797	0
	Otu00117	Bacteria(100);Chloroflexi(100);Anaerolineae(100);Ardenticatenales(100);Ardenticatenaceae(100);uncultured(100);	Otu00117	0	0.041997	0.718073	0.0728986	0	0	0	0	0	0
	Otu00118	Bacteria(100);Proteobacteria(100);Gammaproteobacteria(100);Betaproteobacteriales(100);Burkholderiaceae(100);Burkholderiaceae_unclassified(75);	Otu00118	0.608831	0	0	0	0	0.024558	0	0	0	0
	Otu00119	Bacteria(100);Proteobacteria(100);Alphaproteobacteria(100);Tistrellales(100);Geminicoccaceae(100);Geminicoccaceae_unclassified(94);	Otu00119	0	0.00524962	0.0166441	0.0168227	0	0	0.0548005	0	0.185996	0.907494
	Otu00120	Bacteria(100);Chloroflexi(100);Anaerolineae(100);RBG-13-54-9(100);RBG-13-54-9_fa(100);RBG-13-54-9_ge(100);	Otu00120	0	0	0	0	0	1.95236	0	0	0	0
	Otu00121	Bacteria(100);Bacteroidetes(100);Bacteroidia(100);Cytophagales(100);Cyclobacteriaceae(100);Tunicatimonas(100);	Otu00121	0	0	0.0142664	0	0	0	0.208242	0	0.857039	0.120755
	Otu00122	Bacteria(100);Bacteroidetes(100);Bacteroidia(100);Flavobacteriales(100);Flavobacteriaceae(100);Flavobacteriaceae_unclassified(100);	Otu00122	0	0.309728	0	0.386923	0	0	0.498685	0	0	0.336651
	Otu00123	Bacteria(100);Actinobacteria(100);Actinobacteria(100);Propionibacteriales(100);Nocardioidaceae(95);Nocardioidaceae_unclassified(95);	Otu00123	0	0.0839939	0.0332882	0.0504682	0	0	0.0219202	0	0.962801	0.014637
	Otu00124	Bacteria(100);Acidobacteria(100);Acidobacteriia(100);Solibacterales(100);Solibacteraceae_(Subgroup_3)(100);Bryobacter(96);	Otu00124	0.00576181	0	0	0	0	1.84799	0	0	0	0
	Otu00125	Bacteria(100);Actinobacteria(100);Nitriliruptoria(100);Nitriliruptorales(100);Nitriliruptoraceae(100);Nitriliruptoraceae_unclassified(89);	Otu00125	0.019206	0.0682451	0	0.0448607	0	0.012279	0.0548005	1.03184	0	0.0951405
	Otu00126	Bacteria(100);Proteobacteria(100);Alphaproteobacteria(100);Sphingomonadales(100);Sphingomonadaceae(100);Sphingomonadaceae_unclassified(100);	Otu00126	0	0.335976	0.0594431	0.224303	0	1.04985	0	0	0	0
	Otu00127	Bacteria(100);Actinobacteria(100);Acidimicrobiia(100);Actinomarinales(100);uncultured(100);uncultured_ge(100);	Otu00127	0.197822	0.0262481	0	0.0112152	0	0.190324	0.739807	0.008857	0.0182349	0.058548
	Otu00128	Bacteria(100);Actinobacteria(100);Nitriliruptoria(100);Nitriliruptorales(100);Nitriliruptoraceae(100);Nitriliruptoraceae_ge(100);	Otu00128	0	0.797942	0.00713318	0.790669	0	0	0.00548005	0	0	0
	Otu00129	Bacteria(100);Actinobacteria(100);Actinobacteria(100);Micrococcales(100);Micrococcales_unclassified(97);Micrococcales_unclassified(97);	Otu00129	0	0	0	0	0	0	0.0548005	0.991984	0	0.215896
	Otu00130	Bacteria(100);Bacteroidetes(100);Rhodothermia(100);Balneolales(100);Balneolaceae(100);uncultured(91);	Otu00130	0	0	0	0	0.849275	0	0	0	0	0
	Otu00131	Bacteria(100);Proteobacteria(100);Gammaproteobacteria(100);Xanthomonadales(95);Rhodanobacteraceae(82);Rhodanobacteraceae_unclassified(82);	Otu00131	0	0	0	0	0	1.78659	0	0	0	0
	Otu00132	Bacteria(100);Actinobacteria(100);Nitriliruptoria(100);Nitriliruptorales(100);Nitriliruptoraceae(100);Nitriliruptoraceae_ge(99);	Otu00132	0.0422533	0.162738	0.00237773	0.145797	0.110145	0.012279	0.279483	0.29671	0.0182349	0.164666
	Otu00133	Bacteria(100);Actinobacteria(100);Acidimicrobiia(100);Microtrichales(100);Iamiaceae(100);Iamia(100);	Otu00133	0	0.0524962	0.618209	0.0897213	0	0	0	0	0	0
	Otu00134	Bacteria(100);Actinobacteria(100);Rubrobacteria(100);Rubrobacterales(100);Rubrobacteriaceae(100);Rubrobacter(100);	Otu00134	0	0	0	0	0.828986	0	0	0	0	0
	Otu00135	Bacteria(100);Actinobacteria(100);Actinobacteria(100);Frankiales(75);Frankiales_unclassified(75);Frankiales_unclassified(75);	Otu00135	0.0019206	0	0.00475545	0.0112152	0	0.024558	0.0109601	1.17798	0	0
	Otu00136	Bacteria(100);Actinobacteria(100);Actinobacteria(100);Pseudonocardiales(100);Pseudonocardiaceae(100);Pseudonocardia(88);	Otu00136	0	0.0104992	0	0	0	0	0.0822008	0	0.0255288	0.907494
	Otu00137	Bacteria(100);Proteobacteria(100);Gammaproteobacteria(100);Xanthomonadales(100);Rhodanobacteraceae(100);Pseudofulvimonas(100);	Otu00137	0.459024	0	0	0	0	0.147348	0.0383604	0	0.00364697	0
	Otu00138	Bacteria(100);Proteobacteria(100);Gammaproteobacteria(100);Betaproteobacteriales(100);Nitrosomonadaceae(100);MND1(100);	Otu00138	0.491674	0	0	0	0	0	0.0657606	0	0	0
	Otu00139	Bacteria(100);Actinobacteria(100);Nitriliruptoria(100);Euzebyales(100);Euzebyaceae(100);Euzebyaceae_unclassified(98);	Otu00139	0	0.0209985	0.0427991	0.0224303	0	0	0.230162	0.721846	0.0255288	0.0951405
	Otu00140	Bacteria(100);Acidobacteria(100);Blastocatellia_(Subgroup_4)(100);Blastocatellales(100);Blastocatellaceae(100);Blastocatellaceae_unclassified(99);	Otu00140	0.38412	0	0	0	0	0.386788	0	0	0	0
	Otu00141	Bacteria(100);Verrucomicrobia(100);Verrucomicrobiae(100);Chthoniobacterales(100);Chthoniobacteraceae(100);Candidatus_Udaeobacter(86);	Otu00141	0	0.41472	0.351903	0.190658	0	0	0	0	0	0
	Otu00142	Bacteria(100);Planctomycetes(100);Phycisphaerae(100);Tepidisphaerales(100);Tepidisphaeraceae(100);Tepidisphaera(100);	Otu00142	0	0.0262481	0.0380436	0.0448607	0	0	0	0	0.846098	0
	Otu00143	Bacteria(100);Actinobacteria(100);Actinobacteria(100);Propionibacteriales(100);Nocardioidaceae(100);Nocardioidaceae_unclassified(99);	Otu00143	0.00576181	0	0.00713318	0	0	0	0.219202	0	0.751276	0.029274
	Otu00144	Bacteria(100);Proteobacteria(100);Deltaproteobacteria(100);Oligoflexales(100);Oligoflexaceae(100);Oligoflexus(100);	Otu00144	0	0.393721	0.285327	0.297202	0	0.024558	0	0	0.0182349	0.00365925
	Otu00145	Bacteria(100);Proteobacteria(100);Alphaproteobacteria(100);Rhizobiales(100);Methyloligellaceae(100);uncultured(97);	Otu00145	0.422533	0	0	0	0	0	0.191802	0	0	0
	Otu00146	Bacteria(100);Acidobacteria(100);Subgroup_6(100);Subgroup_6_or(100);Subgroup_6_fa(100);Subgroup_6_ge(100);	Otu00146	0	0.0734947	0.515966	0.0560758	0	0	0	0	0.0510576	0
	Otu00147	Bacteria(100);Chloroflexi(100);Chloroflexia(100);Kallotenuales(100);AKIW781(100);AKIW781_ge(100);	Otu00147	0	0.0997428	0.473167	0.0448607	0	0	0	0	0.0984683	0
	Otu00148	Bacteria(100);Actinobacteria(100);Actinobacteria(100);Corynebacteriales(100);Nocardiaceae(100);Nocardia(100);	Otu00148	0.476309	0	0	0	0	0	0	0	0	0
	Otu00149	Bacteria(100);Proteobacteria(100);Alphaproteobacteria(100);Sphingomonadales(100);Sphingomonadaceae(100);Ellin6055(94);	Otu00149	0	0	0	0	0	0	0	0	0.904449	0
	Otu00150	Bacteria(100);Acidobacteria(100);Blastocatellia_(Subgroup_4)(100);Blastocatellales(100);Blastocatellaceae(100);Blastocatellaceae_unclassified(100);	Otu00150	0.0768241	0	0.175952	0	0	0.706041	0.0164402	0	0.0510576	0
	Otu00151	Bacteria(100);Acidobacteria(100);Acidobacteriia(100);Solibacterales(100);Solibacteraceae_(Subgroup_3)(100);Bryobacter(97);	Otu00151	0.0941095	0	0	0	0	1.1972	0	0	0	0
	Otu00152	Bacteria(100);Actinobacteria(100);Acidimicrobiia(100);Microtrichales(100);Ilumatobacteraceae(100);uncultured(94);	Otu00152	0	0.00524962	0.546877	0	0.0057971	0	0.0164402	0.0044285	0.00364697	0.0109778
	Otu00153	Bacteria(100);Proteobacteria(100);Alphaproteobacteria(100);Rhizobiales(100);Hyphomicrobiaceae(100);Hyphomicrobium(100);	Otu00153	0.420612	0	0	0	0	0.128929	0	0	0	0
	Otu00154	Bacteria(100);Proteobacteria(100);Gammaproteobacteria(100);Steroidobacterales(95);Woeseiaceae(95);Woeseia(95);	Otu00154	0.207425	0	0	0	0	0.0491159	0.668566	0	0	0.00365925
	Otu00155	Bacteria(100);Proteobacteria(100);Alphaproteobacteria(100);Rhodobacterales(100);Rhodobacteraceae(100);Amaricoccus(82);	Otu00155	0	0.0262481	0.451768	0.0560758	0	0	0.00548005	0	0.0838804	0.014637
	Otu00156	Bacteria(100);Actinobacteria(100);Acidimicrobiia(100);Microtrichales(100);Iamiaceae(99);Iamia(99);	Otu00156	0	0.167988	0.0142664	0.201873	0	0.0736739	0.301403	0.402994	0	0
	Otu00157	Bacteria(100);Cyanobacteria(100);Oxyphotobacteria(100);Leptolyngbyales(100);Leptolyngbyaceae(100);Leptolyngbya_Es-Yyy1000(100);	Otu00157	0	0	0	0	0	1.42436	0	0	0	0
	Otu00158	Bacteria(100);Actinobacteria(100);Actinobacteria(100);Propionibacteriales(100);Propionibacteriaceae(100);Propionibacteriaceae_unclassified(58);	Otu00158	0.0460945	0.215234	0	0.246734	0	0	0.652126	0	0	0
	Otu00159	Bacteria(100);Patescibacteria(100);Saccharimonadia(100);Saccharimonadales(100);Saccharimonadales_fa(100);Saccharimonadales_ge(100);	Otu00159	0.0499357	0	0	0	0	1.23404	0	0	0	0
	Otu00160	Bacteria(100);Chloroflexi(100);Anaerolineae(100);Caldilineales(100);Caldilineaceae(100);uncultured(100);	Otu00160	0	0.377973	0.206862	0.308417	0	0.012279	0	0	0.0328228	0
	Otu00161	Bacteria(100);Proteobacteria(100);Alphaproteobacteria(100);Rhizobiales(100);Devosiaceae(100);Pelagibacterium(100);	Otu00161	0	0	0	0	0	0	0	0	0	0.823331
	Otu00162	Bacteria(100);Actinobacteria(100);Actinobacteria(100);Pseudonocardiales(52);Pseudonocardiaceae(52);Crossiella(52);	Otu00162	0.230472	0.215234	0	0.0897213	0	0	0.246602	0	0.0109409	0
	Otu00163	Bacteria(100);Proteobacteria(100);Gammaproteobacteria(100);PLTA13(100);PLTA13_fa(100);PLTA13_ge(100);	Otu00163	0.324582	0	0	0	0	0.337672	0	0	0	0
	Otu00164	Bacteria(100);Actinobacteria(100);Rubrobacteria(100);Rubrobacterales(100);Rubrobacteriaceae(100);Rubrobacter(100);	Otu00164	0	0.0734947	0.00713318	0.0336455	0.394203	0	0.0328803	0.234711	0.00729395	0.00365925
	Otu00165	Bacteria(100);Actinobacteria(100);Actinobacteria(100);Frankiales(100);Sporichthyaceae(97);uncultured(97);	Otu00165	0.0019206	0.0367473	0.247283	0.0504682	0	0	0.0164402	0.425136	0	0
	Otu00166	Bacteria(100);Proteobacteria(100);Alphaproteobacteria(100);Sphingomonadales(100);Sphingomonadaceae(100);Sphingosinicella(99);	Otu00166	0.00768241	0	0	0	0	0	0.416484	0.0398565	0	0.464725
	Otu00167	Bacteria(100);Proteobacteria(100);Alphaproteobacteria(100);Rhodobacterales(100);Rhodobacteraceae(100);Rhodobacteraceae_unclassified(100);	Otu00167	0	0	0.508833	0	0	0	0	0	0	0
	Otu00168	Bacteria(100);Actinobacteria(100);Actinobacteria(100);Actinobacteria_unclassified(88);Actinobacteria_unclassified(88);Actinobacteria_unclassified(88);	Otu00168	0.372597	0	0	0	0	0	0.0931609	0	0.0109409	0
	Otu00169	Bacteria(100);Actinobacteria(100);Actinobacteria(100);Pseudonocardiales(100);Pseudonocardiaceae(100);Actinomycetospora(100);	Otu00169	0.0172854	0.236233	0.102242	0.207481	0	0.00613949	0.180842	0.079713	0.0255288	0.0768443
	Otu00170	Bacteria(100);Bacteroidetes(100);Bacteroidia(100);Cytophagales(100);Cytophagales_unclassified(92);Cytophagales_unclassified(92);	Otu00170	0	0.0314977	0	0.0728986	0	0	0.0219202	0	0.0291758	0.662324
	Otu00171	Bacteria(100);Actinobacteria(100);Thermoleophilia(100);Solirubrobacterales(100);67-14(100);67-14_ge(100);	Otu00171	0	0.0472466	0.0332882	0.0448607	0	0	0.0164402	0	0.649161	0
	Otu00172	Bacteria(100);Proteobacteria(100);Alphaproteobacteria(100);uncultured(95);uncultured_fa(95);uncultured_ge(95);	Otu00172	0.324582	0	0	0	0	0.24558	0.0109601	0	0	0
	Otu00173	Bacteria(100);Actinobacteria(100);Acidimicrobiia(100);Microtrichales(100);Ilumatobacteraceae(100);Ilumatobacter(100);	Otu00173	0	0.293979	0	0.246734	0	0	0	0	0	0.402518
	Otu00174	Bacteria(100);Proteobacteria(100);Alphaproteobacteria(100);Rhizobiales(100);Rhodomicrobiaceae(77);Rhodomicrobium(77);	Otu00174	0	0	0	0	0	0.012279	0.854888	0.225854	0	0
	Otu00175	Bacteria(100);Acidobacteria(100);Blastocatellia_(Subgroup_4)(100);Blastocatellales(100);Blastocatellaceae(100);Blastocatella(98);	Otu00175	0.268884	0	0	0	0	0.380648	0	0	0.0218818	0
	Otu00176	Bacteria(100);Actinobacteria(100);Actinobacteria(100);Propionibacteriales(100);Nocardioidaceae(100);Nocardioides(87);	Otu00176	0	0	0	0	0	0	0.0493205	0.08857	0.0291758	0.607436
	Otu00177	Bacteria(100);Proteobacteria(100);Alphaproteobacteria(100);Rhizobiales(100);Rhizobiaceae(100);Mesorhizobium(73);	Otu00177	0.0019206	0.561709	0	0.398138	0	0.00613949	0	0.0044285	0	0.073185
	Otu00178	Bacteria(100);Actinobacteria(100);Actinobacteria(100);Corynebacteriales(100);Nocardiaceae(100);Nocardia(98);	Otu00178	0.38412	0	0	0	0	0	0	0	0	0
	Otu00179	Bacteria(100);Chloroflexi(100);Chloroflexia(100);Thermomicrobiales(100);JG30-KF-CM45(100);JG30-KF-CM45_ge(100);	Otu00179	0	0.236233	0.290083	0.179443	0	0	0	0	0	0
	Otu00180	Bacteria(100);Actinobacteria(100);Actinobacteria(100);Kineosporiales(99);Kineosporiaceae(99);Kineosporiaceae_unclassified(93);	Otu00180	0	0.477715	0.0570654	0.431784	0	0	0.0109601	0.0132855	0	0
	Otu00181	Bacteria(100);Proteobacteria(100);Alphaproteobacteria(100);Caulobacterales(100);Caulobacteraceae(100);Brevundimonas(99);	Otu00181	0	0.00524962	0	0.0224303	0	0	0	0	0.0547046	0.644028
	Otu00182	Bacteria(100);Actinobacteria(100);Actinobacteria(100);Pseudonocardiales(100);Pseudonocardiaceae(100);Pseudonocardia(56);	Otu00182	0.00576181	0.299228	0.0332882	0.18505	0	0.104371	0.290443	0	0.0109409	0.0548888
	Otu00183	Bacteria(100);Actinobacteria(100);Actinobacteria(100);Propionibacteriales(100);Propionibacteriaceae(100);Propionibacteriaceae_unclassified(81);	Otu00183	0	0.598457	0	0.442999	0	0	0	0	0	0
	Otu00184	Bacteria(100);Actinobacteria(100);Actinobacteria(100);Micromonosporales(100);Micromonosporaceae(100);Longispora(100);	Otu00184	0	0	0	0	0	0	0	0.850272	0	0
	Otu00185	Bacteria(100);Actinobacteria(100);Rubrobacteria(100);Rubrobacterales(100);Rubrobacteriaceae(100);Rubrobacter(100);	Otu00185	0	0	0.00237773	0	0	0	0	0	0.685631	0
	Otu00186	Bacteria(100);Bacteroidetes(100);Rhodothermia(100);Rhodothermales(100);Rhodothermaceae(100);Rhodothermaceae_unclassified(100);	Otu00186	0	0.0472466	0.0451768	0.0504682	0	0	0	0	0.550693	0
	Otu00187	Bacteria(100);Gemmatimonadetes(100);Gemmatimonadetes(100);Gemmatimonadales(100);Gemmatimonadaceae(100);uncultured(100);	Otu00187	0.361073	0	0	0	0	0	0	0	0	0
	Otu00188	Bacteria(100);Gemmatimonadetes(100);S0134_terrestrial_group(100);S0134_terrestrial_group_or(100);S0134_terrestrial_group_fa(100);S0134_terrestrial_group_ge(100);	Otu00188	0.290011	0	0	0	0	0.0184185	0.180842	0	0	0
	Otu00189	Bacteria(100);Proteobacteria(100);Alphaproteobacteria(100);uncultured(96);uncultured_fa(96);uncultured_ge(96);	Otu00189	0.0019206	0	0	0	0	0.104371	0.920649	0	0	0
	Otu00190	Bacteria(100);Planctomycetes(100);Phycisphaerae(100);Tepidisphaerales(100);WD2101_soil_group(100);WD2101_soil_group_ge(100);	Otu00190	0.31882	0	0.0095109	0	0	0.0920923	0	0	0	0
	Otu00191	Bacteria(100);Proteobacteria(100);Gammaproteobacteria(100);Xanthomonadales(100);Xanthomonadaceae(100);Lysobacter(98);	Otu00191	0	0.0209985	0.166441	0.0224303	0	0	0.0109601	0.464993	0	0
	Otu00192	Bacteria(100);Proteobacteria(100);Alphaproteobacteria(100);Caulobacterales(100);Caulobacteraceae(100);PMMR1(100);	Otu00192	0	0.0839939	0.0142664	0.106544	0	0	0	0	0.525164	0
	Otu00193	Bacteria(100);Actinobacteria(100);Actinobacteria(100);Pseudonocardiales(100);Pseudonocardiaceae(100);Actinomycetospora(100);	Otu00193	0	0.0629954	0.0737095	0.0280379	0	0	0.0219202	0.026571	0.196937	0.267125
	Otu00194	Bacteria(100);Actinobacteria(100);Actinobacteria(100);Pseudonocardiales(100);Pseudonocardiaceae(100);Actinomycetospora(100);	Otu00194	0	0	0	0	0	0	0	0	0.0145879	0.658665
	Otu00195	Bacteria(100);Acidobacteria(100);Blastocatellia_(Subgroup_4)(100);Blastocatellales(100);Blastocatellaceae(100);Blastocatellaceae_unclassified(97);	Otu00195	0.341867	0	0.00237773	0	0	0	0	0	0	0
	Otu00196	Bacteria(100);Cyanobacteria(100);Melainabacteria(100);Obscuribacterales(100);Obscuribacterales_fa(100);Obscuribacterales_ge(100);	Otu00196	0	0	0	0	0	1.09283	0	0	0	0
	Otu00197	Bacteria(100);Actinobacteria(100);Actinobacteria(100);Pseudonocardiales(100);Pseudonocardiaceae(100);Pseudonocardiaceae_unclassified(100);	Otu00197	0.0749035	0	0	0	0	0	0.761727	0	0	0
	Otu00198	Bacteria(100);Actinobacteria(100);Nitriliruptoria(100);Euzebyales(100);Euzebyaceae(100);Euzebya(100);	Otu00198	0.107554	0.0524962	0.183085	0.067291	0	0	0.0328803	0.0398565	0.00729395	0.0182963
	Otu00199	Bacteria(100);Bacteroidetes(100);Rhodothermia(100);Rhodothermales(100);Rhodothermaceae(100);Rubrivirga(100);	Otu00199	0	0	0	0	0	0	0	0	0	0.644028
	Otu00200	Bacteria(100);Chloroflexi(100);Anaerolineae(100);Caldilineales(100);Caldilineaceae(100);uncultured(100);	Otu00200	0	0.451467	0.0142664	0.471037	0	0	0	0	0	0
	Otu00201	Bacteria(100);Bacteroidetes(100);Bacteroidia(100);Cytophagales(100);MWH-CFBk5(100);MWH-CFBk5_ge(100);	Otu00201	0	0.0472466	0	0.0841137	0	0	0	0	0	0.556206
	Otu00202	Bacteria(100);Gemmatimonadetes(100);Gemmatimonadetes(100);Gemmatimonadales(100);Gemmatimonadaceae(100);Gemmatimonadaceae_unclassified(98);	Otu00202	0	0.320227	0.102242	0.403746	0	0	0	0	0	0
	Otu00203	Bacteria(100);Proteobacteria(100);Alphaproteobacteria(100);Sphingomonadales(100);Sphingomonadaceae(100);Sphingomonadaceae_unclassified(68);	Otu00203	0	0.0157489	0.387569	0.0336455	0	0	0	0	0.00729395	0
	Otu00204	Bacteria(100);Actinobacteria(100);Rubrobacteria(100);Rubrobacterales(100);Rubrobacteriaceae(100);Rubrobacter(100);	Otu00204	0	0.0892435	0	0.0785061	0	0	0.104121	0	0.412108	0.0329333
	Otu00205	Bacteria(100);Proteobacteria(100);Alphaproteobacteria(100);Thalassobaculales(100);uncultured(99);uncultured_ge(99);	Otu00205	0.247758	0.0997428	0.00475545	0.117759	0	0	0	0	0	0
	Otu00206	Bacteria(100);Proteobacteria(100);Gammaproteobacteria(100);Betaproteobacteriales(100);Nitrosomonadaceae(100);oc32(100);	Otu00206	0.265043	0	0	0	0	0	0.175362	0	0	0
	Otu00207	Bacteria(100);Chloroflexi(100);Anaerolineae(100);Caldilineales(100);Caldilineaceae(100);uncultured(100);	Otu00207	0.0787447	0.0682451	0.202107	0.0392531	0	0.0613949	0	0	0.0401167	0
	Otu00208	Bacteria(100);Bacteroidetes(100);Bacteroidia(100);Cytophagales(100);Cytophagaceae(100);Rhodocytophaga(100);	Otu00208	0	0.0262481	0.373303	0.0224303	0	0	0	0	0	0
	Otu00209	Bacteria(100);Actinobacteria(100);Nitriliruptoria(100);Nitriliruptorales(100);Nitriliruptoraceae(100);Nitriliruptoraceae_ge(80);	Otu00209	0.0038412	0.372723	0	0.459822	0.0115942	0	0.0383604	0	0	0
	Otu00210	Bacteria(100);Proteobacteria(100);Alphaproteobacteria(100);Puniceispirillales(100);Puniceispirillales_Incertae_Sedis(100);Constrictibacter(100);	Otu00210	0.0115236	0.299228	0.0356659	0.302809	0	0.110511	0.0274003	0.0487135	0	0
	Otu00211	Bacteria(100);Chloroflexi(100);JG30-KF-CM66(96);JG30-KF-CM66_or(96);JG30-KF-CM66_fa(96);JG30-KF-CM66_ge(96);	Otu00211	0	0.0892435	0.29246	0.0841137	0	0	0	0	0.0364697	0
	Otu00212	Bacteria(100);Gemmatimonadetes(100);S0134_terrestrial_group(100);S0134_terrestrial_group_or(100);S0134_terrestrial_group_fa(100);S0134_terrestrial_group_ge(100);	Otu00212	0.0921889	0	0	0	0	0.0184185	0.619246	0	0	0
	Otu00213	Bacteria(100);Actinobacteria(100);Rubrobacteria(100);Rubrobacterales(100);Rubrobacteriaceae(100);Rubrobacter(100);	Otu00213	0	0.0787443	0.223506	0.112152	0	0	0	0	0.123997	0.00365925
	Otu00214	Bacteria(100);Bacteroidetes(100);Rhodothermia(100);Rhodothermales(100);Rhodothermaceae(100);uncultured(88);	Otu00214	0.257361	0	0	0	0	0.178045	0	0	0	0
	Otu00215	Bacteria(100);Proteobacteria(100);Gammaproteobacteria(100);Salinisphaerales(100);Salinisphaeraceae(100);Salinisphaera(100);	Otu00215	0	0	0	0.0224303	0.46087	0	0	0	0	0
	Otu00216	Bacteria(100);Proteobacteria(100);Alphaproteobacteria(100);Rhizobiales(100);Rhizobiaceae(100);Aureimonas(89);	Otu00216	0.00768241	0.0314977	0.00713318	0.0448607	0	0	0.0164402	0.097427	0.0656455	0.358607
	Otu00217	Bacteria(100);Cyanobacteria(100);Oxyphotobacteria(100);Nostocales(100);Nostocales_unclassified(99);Nostocales_unclassified(99);	Otu00217	0	0	0.382814	0	0	0	0	0	0	0
	Otu00218	Bacteria(100);Proteobacteria(100);Gammaproteobacteria(100);Salinisphaerales(100);Solimonadaceae(100);Polycyclovorans(100);	Otu00218	0.307296	0	0	0	0	0	0	0	0	0
	Otu00219	Bacteria(100);Bacteroidetes(100);Rhodothermia(100);Rhodothermales(100);Rhodothermaceae(100);Rhodothermaceae_unclassified(99);	Otu00219	0	0	0	0	0	0	0	0	0.579869	0
	Otu00220	Bacteria(100);Bacteroidetes(100);Bacteroidia(100);Cytophagales(100);Cyclobacteriaceae(100);Cyclobacteriaceae_unclassified(100);	Otu00220	0.00768241	0.0997428	0.00237773	0.218696	0	0	0.109601	0.159426	0	0.120755
	Otu00221	Bacteria(100);Actinobacteria(100);Actinobacteria(100);Pseudonocardiales(100);Pseudonocardiaceae(100);Pseudonocardia(100);	Otu00221	0.263123	0	0	0	0	0.012279	0.0438404	0	0.0145879	0.00365925
	Otu00222	Bacteria(100);Verrucomicrobia(100);Verrucomicrobiae(100);Opitutales(100);Opitutaceae(100);Diplosphaera(100);	Otu00222	0	0	0.00475545	0	0	0	0	0	0.543399	0
	Otu00223	Bacteria(100);Chloroflexi(100);Chloroflexia(100);Thermomicrobiales(100);AKYG1722(100);AKYG1722_ge(100);	Otu00223	0.0614593	0.115492	0.0594431	0.0953289	0	0.0613949	0.180842	0	0.0182349	0.0219555
	Otu00224	Bacteria(100);Acidobacteria(100);Blastocatellia_(Subgroup_4)(100);Blastocatellales(100);Blastocatellaceae(100);Blastocatellaceae_unclassified(100);	Otu00224	0	0	0.354281	0	0	0	0	0	0	0
	Otu00225	Bacteria(100);Proteobacteria(100);Alphaproteobacteria(100);Rhizobiales(100);Rhodobiaceae(100);Tepidamorphus(100);	Otu00225	0.0038412	0	0	0	0	0	0.208242	0.478278	0	0
	Otu00226	Bacteria(100);Actinobacteria(100);Acidimicrobiia(100);Actinomarinales(100);uncultured(56);uncultured_ge(56);	Otu00226	0.0268884	0.0629954	0	0.0841137	0	0.0184185	0.564445	0	0	0
	Otu00227	Bacteria(100);Actinobacteria(100);Acidimicrobiia(100);uncultured(100);uncultured_fa(100);uncultured_ge(100);	Otu00227	0.0038412	0.041997	0.0309104	0.0728986	0	0	0.0219202	0.420708	0.0109409	0.029274
	Otu00228	Bacteria(100);Actinobacteria(100);Actinobacteria(100);Kineosporiales(99);Kineosporiaceae(99);Quadrisphaera(96);	Otu00228	0	0.0577458	0.00713318	0.0280379	0	0.00613949	0.0164402	0.544706	0	0
	Otu00229	Bacteria(100);Proteobacteria(100);Alphaproteobacteria(100);Tistrellales(100);Geminicoccaceae(100);Candidatus_Alysiosphaera(100);	Otu00229	0	0	0	0	0	0.884086	0	0	0	0
	Otu00230	Bacteria(100);Proteobacteria(100);Alphaproteobacteria(100);Sphingomonadales(100);Sphingomonadaceae(100);Sphingomonadaceae_unclassified(58);	Otu00230	0.0537769	0.0524962	0	0.117759	0	0.509578	0	0	0	0.00365925
	Otu00231	Bacteria(100);Bacteroidetes(100);Bacteroidia(100);Cytophagales(100);uncultured(93);uncultured_ge(93);	Otu00231	0	0	0	0	0	0	0	0	0	0.519614
	Otu00232	Bacteria(100);Actinobacteria(100);Actinobacteria(100);Frankiales(100);uncultured(100);uncultured_ge(100);	Otu00232	0	0.0104992	0.0832204	0.0504682	0	0	0	0.274567	0.116703	0
	Otu00233	Bacteria(100);Acidobacteria(100);Subgroup_6(100);Subgroup_6_or(100);Subgroup_6_fa(100);Subgroup_6_ge(100);	Otu00233	0.186298	0	0.0309104	0.0224303	0	0.141208	0.0164402	0	0	0
	Otu00234	Bacteria(100);Proteobacteria(100);Alphaproteobacteria(100);Caulobacterales(100);Hyphomonadaceae(100);Hirschia(100);	Otu00234	0.0729829	0	0	0	0	0.626228	0	0	0	0
	Otu00235	Bacteria(100);Bacteroidetes(100);Rhodothermia(100);Balneolales(100);Balneolaceae(100);uncultured(100);	Otu00235	0	0.372723	0	0.386923	0	0	0	0	0	0
	Otu00236	Bacteria(100);Proteobacteria(100);Alphaproteobacteria(100);Rhizobiales(100);Rhizobiaceae(100);Rhizobiaceae_unclassified(98);	Otu00236	0.266964	0	0	0	0	0	0	0	0	0
	Otu00237	Bacteria(100);Proteobacteria(100);Alphaproteobacteria(100);Acetobacterales(100);Elioraeaceae(100);Elioraea(100);	Otu00237	0.172854	0	0	0	0	0.270138	0.0219202	0	0	0
	Otu00238	Bacteria(100);Actinobacteria(100);Actinobacteria(100);Micromonosporales(100);Micromonosporaceae(100);Micromonosporaceae_unclassified(100);	Otu00238	0	0	0	0	0	0	0.756247	0	0	0
	Otu00239	Bacteria(100);Proteobacteria(100);Alphaproteobacteria(100);Rhizobiales(100);Rhizobiaceae(100);Rhizobiaceae_unclassified(98);	Otu00239	0.243916	0	0	0	0	0.0675344	0	0	0	0
	Otu00240	Bacteria(100);Chloroflexi(100);Chloroflexia(100);Thermomicrobiales(95);AKYG1722(93);AKYG1722_ge(93);	Otu00240	0.12868	0	0	0	0	0.0736739	0.306883	0	0	0.0073185
	Otu00241	Bacteria(100);Bacteroidetes(100);Bacteroidia(100);Chitinophagales(100);Chitinophagaceae(100);Flavisolibacter(91);	Otu00241	0	0.104992	0.230639	0.0897213	0	0	0	0	0.0109409	0
	Otu00242	Bacteria(100);Proteobacteria(100);Alphaproteobacteria(100);Rhodobacterales(100);Rhodobacteraceae(100);Jannaschia(98);	Otu00242	0.0038412	0	0	0	0	0	0	0.544706	0	0.0365925
	Otu00243	Bacteria(100);Proteobacteria(100);Alphaproteobacteria(100);Rhizobiales(100);Hyphomicrobiaceae(98);Hyphomicrobium(96);	Otu00243	0.259281	0	0	0	0	0	0	0	0	0
	Otu00244	Bacteria(100);Gemmatimonadetes(100);Longimicrobia(85);Longimicrobiales(85);Longimicrobiaceae(85);Longimicrobiaceae_ge(85);	Otu00244	0	0.0104992	0	0	0	0	0.0876808	0	0	0.428132
	Otu00245	Bacteria(100);Proteobacteria(100);Alphaproteobacteria(100);Alphaproteobacteria_unclassified(100);Alphaproteobacteria_unclassified(100);Alphaproteobacteria_unclassified(100);	Otu00245	0.234313	0	0	0	0	0.0368369	0.0164402	0.0132855	0	0
	Otu00246	Bacteria(100);Actinobacteria(100);Thermoleophilia(100);Solirubrobacterales(100);67-14(100);67-14_ge(100);	Otu00246	0.0115236	0	0.211618	0	0	0.104371	0	0	0.0619985	0.0182963
	Otu00247	Bacteria(100);Chloroflexi(100);Chloroflexia(100);Thermomicrobiales(100);Thermomicrobiaceae(100);Nitrolancea(100);	Otu00247	0	0.267731	0	0.426176	0	0	0.0383604	0	0	0
	Otu00248	Bacteria(100);Proteobacteria(100);Alphaproteobacteria(100);Rhizobiales(100);Rhizobiales_Incertae_Sedis(100);uncultured(99);	Otu00248	0.25352	0	0	0	0	0	0	0	0	0
	Otu00249	Bacteria(100);Bacteroidetes(100);Rhodothermia(100);Rhodothermales(100);Rhodothermaceae(100);Rubrivirga(100);	Otu00249	0	0.0734947	0.0784649	0.0560758	0	0	0	0	0.273523	0
	Otu00250	Bacteria(100);Bacteroidetes(100);Bacteroidia(100);Chitinophagales(100);Chitinophagaceae(100);Flavitalea(98);	Otu00250	0	0.0997428	0.206862	0.14019	0	0	0	0	0	0
	Otu00251	Bacteria(100);Deinococcus-Thermus(100);Deinococci(100);Deinococcales(100);Trueperaceae(100);Truepera(100);	Otu00251	0	0	0	0	0	0	0	0.0132855	0	0.468384
	Otu00252	Bacteria(100);Bacteroidetes(100);Bacteroidia(100);Cytophagales(100);MWH-CFBk5(100);MWH-CFBk5_ge(100);	Otu00252	0	0	0.0404213	0	0	0.012279	0.0109601	0.487135	0	0
	Otu00253	Bacteria(100);Proteobacteria(100);Alphaproteobacteria(100);Reyranellales(100);Reyranellaceae(100);uncultured(100);	Otu00253	0.174775	0	0	0	0	0.23944	0	0	0	0
	Otu00254	Bacteria(100);Cyanobacteria(100);Oxyphotobacteria(100);Nostocales(100);Nostocales_unclassified(100);Nostocales_unclassified(100);	Otu00254	0	0	0.304349	0.0112152	0	0	0	0	0	0
	Otu00255	Bacteria(100);Proteobacteria(100);Alphaproteobacteria(100);Rhodobacterales(100);Rhodobacteraceae(100);Rubellimicrobium(100);	Otu00255	0	0.115492	0.00713318	0.0728986	0	0	0	0.008857	0.328228	0
	Otu00256	Bacteria(100);Acidobacteria(100);Acidobacteriia(100);Solibacterales(100);Solibacteraceae_(Subgroup_3)(100);Bryobacter(100);	Otu00256	0	0.0104992	0.130775	0.112152	0	0.202603	0	0	0.0656455	0
	Otu00257	Bacteria(100);Proteobacteria(100);Alphaproteobacteria(100);Sphingomonadales(100);Sphingomonadaceae(100);Sphingomonadaceae_unclassified(100);	Otu00257	0	0	0	0	0	0	0	0	0	0.468384
	Otu00258	Bacteria(100);Chloroflexi(100);Gitt-GS-136(100);Gitt-GS-136_or(100);Gitt-GS-136_fa(100);Gitt-GS-136_ge(100);	Otu00258	0.0153648	0	0.0237773	0.0224303	0	0.110511	0.361683	0	0.0802334	0
	Otu00259	Bacteria(100);Actinobacteria(100);Actinobacteria(100);Pseudonocardiales(100);Pseudonocardiaceae(100);Pseudonocardia(100);	Otu00259	0.0460945	0.0157489	0.0879758	0.0224303	0	0.0306974	0.0383604	0.194854	0.00729395	0.0073185
	Otu00260	Bacteria(100);Actinobacteria(100);Nitriliruptoria(100);Euzebyales(100);Euzebyaceae(100);uncultured(100);	Otu00260	0.0134442	0.0104992	0	0.0336455	0	0	0.0767207	0.349852	0.0474106	0.0219555
	Otu00261	Bacteria(100);Proteobacteria(100);Alphaproteobacteria(100);Sphingomonadales(100);Sphingomonadaceae(100);Sandaracinobacter(100);	Otu00261	0	0	0	0	0	0.779715	0	0	0	0
	Otu00262	Bacteria(100);Bacteroidetes(100);Bacteroidia(100);Flavobacteriales(100);Flavobacteriaceae(100);Flavobacteriaceae_unclassified(100);	Otu00262	0	0.173237	0	0.128974	0.202899	0	0	0	0	0
	Otu00263	Bacteria(100);Actinobacteria(100);Thermoleophilia(100);Solirubrobacterales(100);67-14(100);67-14_ge(100);	Otu00263	0	0.0892435	0.223506	0.0616834	0	0	0	0	0.0145879	0
	Otu00264	Bacteria(100);Gemmatimonadetes(100);Gemmatimonadetes(100);Gemmatimonadales(100);Gemmatimonadaceae(100);uncultured(95);	Otu00264	0.240075	0	0	0	0	0	0	0	0	0
	Otu00265	Bacteria(100);Proteobacteria(100);Alphaproteobacteria(100);Alphaproteobacteria_unclassified(100);Alphaproteobacteria_unclassified(100);Alphaproteobacteria_unclassified(100);	Otu00265	0.19014	0	0	0	0	0.0982318	0.0438404	0	0.00729395	0
	Otu00266	Bacteria(100);Bacteroidetes(100);Rhodothermia(100);Rhodothermales(100);Rhodothermaceae(100);Rhodothermaceae_unclassified(86);	Otu00266	0	0.00524962	0.0451768	0.0168227	0	0	0	0	0.36105	0
	Otu00267	Bacteria(100);Gemmatimonadetes(100);Longimicrobia(89);Longimicrobiales(89);Longimicrobiaceae(89);Longimicrobiaceae_ge(89);	Otu00267	0.00960301	0	0	0	0	0.337672	0.137001	0	0.0984683	0.0329333
	Otu00268	Bacteria(100);Proteobacteria(100);Gammaproteobacteria(100);Betaproteobacteriales(100);Burkholderiaceae(100);Methylibium(62);	Otu00268	0.00768241	0.041997	0.242528	0.0392531	0	0	0	0	0	0
	Otu00269	Bacteria(100);Bacteroidetes(100);Ignavibacteria(100);SJA-28(100);SJA-28_fa(100);SJA-28_ge(100);	Otu00269	0	0	0	0	0	0.742878	0	0	0	0
	Otu00270	Bacteria(100);Proteobacteria(100);Alphaproteobacteria(100);Rhodovibrionales(100);Kiloniellaceae(100);Tagaea(100);	Otu00270	0	0	0	0	0	0	0.0219202	0.513706	0	0
	Otu00271	Bacteria(100);Proteobacteria(100);Gammaproteobacteria(100);Salinisphaerales(100);Solimonadaceae(100);Panacagrimonas(100);	Otu00271	0.228552	0	0	0	0	0	0	0	0	0
	Otu00272	Bacteria(100);Bacteroidetes(100);Bacteroidia(100);Flavobacteriales(100);Flavobacteriaceae(100);Salegentibacter(100);	Otu00272	0	0	0	0	0	0	0	0	0	0.435451
	Otu00273	Bacteria(100);Acidobacteria(100);Blastocatellia_(Subgroup_4)(100);Blastocatellales(100);Blastocatellaceae(100);Blastocatella(85);	Otu00273	0	0.230983	0.0974867	0.179443	0	0	0	0	0.00729395	0
	Otu00274	Bacteria(100);Cyanobacteria(100);Oxyphotobacteria(100);Nostocales(100);Nostocales_unclassified(100);Nostocales_unclassified(100);	Otu00274	0	0	0.282949	0	0	0	0	0	0	0
	Otu00275	Bacteria(100);Proteobacteria(100);Alphaproteobacteria(100);Sphingomonadales(100);Sphingomonadaceae(100);Sphingomonadaceae_unclassified(65);	Otu00275	0.0845065	0	0	0	0	0.257859	0.00548005	0.017714	0.0255288	0.0695258
	Otu00276	Bacteria(100);Proteobacteria(100);Alphaproteobacteria(100);Sphingomonadales(100);Sphingomonadaceae(100);Sphingopyxis(99);	Otu00276	0.0749035	0.0104992	0.0118886	0	0	0.429764	0	0	0	0
	Otu00277	Bacteria(100);Actinobacteria(100);Rubrobacteria(100);Rubrobacterales(100);Rubrobacteriaceae(100);Rubrobacter(100);	Otu00277	0	0	0	0	0.336232	0	0	0	0	0
	Otu00278	Bacteria(100);Proteobacteria(100);Alphaproteobacteria(100);Alphaproteobacteria_unclassified(96);Alphaproteobacteria_unclassified(96);Alphaproteobacteria_unclassified(96);	Otu00278	0.22279	0	0	0	0	0	0	0	0	0
	Otu00279	Bacteria(100);Proteobacteria(100);Alphaproteobacteria(100);Rhizobiales(100);Rhizobiales_unclassified(100);Rhizobiales_unclassified(100);	Otu00279	0.0019206	0.0104992	0	0	0	0	0.0274003	0.47385	0	0
	Otu00280	Bacteria(100);Proteobacteria(100);Alphaproteobacteria(100);Rhizobiales(100);Beijerinckiaceae(100);Psychroglaciecola(100);	Otu00280	0	0.0209985	0.0190218	0.0168227	0	0	0	0	0.36105	0
	Otu00281	Bacteria(100);Actinobacteria(100);Acidimicrobiia(100);Microtrichales(100);Ilumatobacteraceae(100);Ilumatobacter(100);	Otu00281	0	0.041997	0.0118886	0.067291	0	0	0.0493205	0.252425	0.0109409	0.0658665
	Otu00282	Bacteria(100);Actinobacteria(100);Actinobacteria(100);Propionibacteriales(100);Propionibacteriaceae(100);Haloactinopolyspora(94);	Otu00282	0	0.288729	0	0.314025	0	0	0	0	0	0
	Otu00283	Bacteria(100);Chloroflexi(100);Chloroflexia(100);Thermomicrobiales(100);JG30-KF-CM45(100);JG30-KF-CM45_ge(100);	Otu00283	0	0.0104992	0.152174	0.0168227	0	0.0736739	0.0274003	0	0.0838804	0
	Otu00284	Bacteria(100);Actinobacteria(100);Nitriliruptoria(100);Euzebyales(100);Euzebyaceae(100);uncultured(89);	Otu00284	0	0.262481	0	0.257949	0	0	0	0	0	0.0475703
	Otu00285	Bacteria(100);Proteobacteria(100);Gammaproteobacteria(100);Xanthomonadales(100);Xanthomonadaceae(100);Lysobacter(93);	Otu00285	0	0.00524962	0.121264	0	0	0	0	0	0.20423	0
	Otu00286	Bacteria(100);Proteobacteria(100);Deltaproteobacteria(100);Desulfarculales(100);Desulfarculaceae(100);uncultured(100);	Otu00286	0.00768241	0	0	0	0	0.638507	0	0	0	0
	Otu00287	Bacteria(100);Proteobacteria(100);Alphaproteobacteria(100);Caulobacterales(100);Caulobacteraceae(100);Brevundimonas(100);	Otu00287	0.0211266	0	0.171196	0	0	0.0552554	0	0	0.0583516	0
	Otu00288	Bacteria(100);Gemmatimonadetes(100);Gemmatimonadetes(100);Gemmatimonadales(100);Gemmatimonadaceae(100);uncultured(90);	Otu00288	0.120998	0	0	0	0	0.263998	0	0	0.00729395	0
	Otu00289	Bacteria(100);Acidobacteria(100);Subgroup_6(100);Subgroup_6_or(100);Subgroup_6_fa(100);Subgroup_6_ge(100);	Otu00289	0	0.162738	0.0760872	0.246734	0	0	0	0	0	0
	Otu00290	Bacteria(100);Actinobacteria(100);Actinobacteria(100);Propionibacteriales(100);Nocardioidaceae(100);Marmoricola(58);	Otu00290	0	0.0472466	0.0475545	0.0616834	0	0	0	0	0.244347	0
	Otu00291	Bacteria(100);Chloroflexi(100);Anaerolineae(100);Ardenticatenales(100);Ardenticatenaceae(100);uncultured(100);	Otu00291	0	0	0	0	0	0.0184185	0.0274003	0	0.36105	0
	Otu00292	Bacteria(100);Bacteroidetes(100);Rhodothermia(100);Balneolales(100);Balneolaceae(100);Balneolaceae_unclassified(100);	Otu00292	0	0.241482	0	0.336455	0	0	0	0	0	0
	Otu00293	Bacteria(100);Acidobacteria(100);Blastocatellia_(Subgroup_4)(100);Blastocatellales(100);Blastocatellaceae(100);Blastocatellaceae_unclassified(100);	Otu00293	0	0	0.252039	0	0	0	0	0	0	0
	Otu00294	Bacteria(100);Actinobacteria(100);Actinobacteria(100);Propionibacteriales(100);Nocardioidaceae(100);Nocardioides(88);	Otu00294	0	0	0	0.00560758	0	0	0.0438404	0.146141	0.153173	0.0805035
	Otu00295	Bacteria(100);Proteobacteria(100);Gammaproteobacteria(100);Betaproteobacteriales(100);Nitrosomonadaceae(100);MND1(100);	Otu00295	0.193981	0	0	0	0	0	0.0274003	0	0	0
	Otu00296	Bacteria(100);Chloroflexi(100);Chloroflexia(100);Thermomicrobiales(100);JG30-KF-CM45(100);JG30-KF-CM45_ge(100);	Otu00296	0	0	0	0	0	0	0.00548005	0	0.185996	0.1976
	Otu00297	Bacteria(100);Proteobacteria(100);Alphaproteobacteria(100);Sphingomonadales(100);Sphingomonadaceae(100);Sphingomonas(69);	Otu00297	0	0.0944931	0.116509	0.112152	0	0	0	0	0.0692925	0
	Otu00298	Bacteria(100);Actinobacteria(100);Actinobacteria(100);Propionibacteriales(100);Nocardioidaceae(100);Nocardioides(100);	Otu00298	0	0.0734947	0.180707	0.0841137	0	0	0	0	0	0
	Otu00299	Bacteria(100);Proteobacteria(100);Alphaproteobacteria(100);Rhizobiales(100);Hyphomicrobiaceae(100);Hyphomicrobium(92);	Otu00299	0.199743	0	0	0	0	0	0	0	0	0
	Otu00300	Bacteria(100);Chloroflexi(100);Chloroflexia(100);Thermomicrobiales(100);AKYG1722(100);AKYG1722_ge(100);	Otu00300	0	0.27823	0	0.285987	0	0	0	0	0	0
	Otu00301	Bacteria(100);Proteobacteria(100);Alphaproteobacteria(100);Rhizobiales(100);Hyphomicrobiaceae(100);Pedomicrobium(100);	Otu00301	0.199743	0	0	0	0	0	0	0	0	0
	Otu00302	Bacteria(100);Actinobacteria(100);Acidimicrobiia(100);Microtrichales(100);Ilumatobacteraceae(100);Ilumatobacter(71);	Otu00302	0.0845065	0.0314977	0.0475545	0.0336455	0	0.00613949	0.0164402	0.0487135	0.0474106	0
	Otu00303	Bacteria(100);Proteobacteria(100);Alphaproteobacteria(100);Rhizobiales(100);Rhizobiales_unclassified(98);Rhizobiales_unclassified(98);	Otu00303	0.157489	0	0	0	0	0.128929	0	0	0	0
	Otu00304	Bacteria(100);Planctomycetes(100);Planctomycetacia(100);Planctomycetales(100);uncultured(100);uncultured_ge(100);	Otu00304	0	0.0682451	0.175952	0.0897213	0	0	0	0	0	0
	Otu00305	Bacteria(100);Verrucomicrobia(100);Verrucomicrobiae(100);Verrucomicrobiales(100);DEV007(100);DEV007_ge(100);	Otu00305	0.19014	0	0	0	0	0	0.0164402	0	0	0
	Otu00306	Bacteria(100);Proteobacteria(100);Gammaproteobacteria(100);Oceanospirillales(100);Halomonadaceae(100);Halomonas(83);	Otu00306	0	0.0367473	0	0.0728986	0.147826	0	0	0.11957	0	0.014637
	Otu00307	Bacteria(100);Chloroflexi(100);Chloroflexia(100);Thermomicrobiales(100);JG30-KF-CM45(100);JG30-KF-CM45_ge(100);	Otu00307	0.00960301	0.00524962	0.118886	0.00560758	0	0.00613949	0.0767207	0.110713	0.0145879	0.00365925
	Otu00308	Bacteria(100);Actinobacteria(100);Thermoleophilia(100);Solirubrobacterales(100);67-14(100);67-14_ge(100);	Otu00308	0	0	0	0	0	0	0	0	0.36105	0.0073185
	Otu00309	Bacteria(100);Proteobacteria(100);Alphaproteobacteria(100);Acetobacterales(99);Acetobacteraceae(87);Acetobacteraceae_unclassified(87);	Otu00309	0.0172854	0	0	0.0112152	0	0.552554	0	0	0	0
	Otu00310	Bacteria(100);Proteobacteria(100);Alphaproteobacteria(100);Caulobacterales(100);Hyphomonadaceae(100);Euryhalocaulis(89);	Otu00310	0	0.262481	0	0.151405	0	0	0.131521	0	0	0
	Otu00311	Bacteria(100);Bacteroidetes(100);Rhodothermia(100);Balneolales(100);Balneolaceae(100);uncultured(53);	Otu00311	0	0	0	0	0.289855	0	0	0	0	0
	Otu00312	Bacteria(100);Gemmatimonadetes(100);Gemmatimonadetes(100);Gemmatimonadales(100);Gemmatimonadaceae(100);Gemmatimonas(100);	Otu00312	0	0.00524962	0.225884	0.0224303	0	0	0	0	0	0
	Otu00313	Bacteria(100);Proteobacteria(100);Gammaproteobacteria(100);Xanthomonadales(100);Xanthomonadaceae(100);Luteimonas(98);	Otu00313	0.0326502	0.0157489	0.00713318	0.0392531	0	0.417485	0.0109601	0	0	0
	Otu00314	Bacteria(100);Planctomycetes(100);Planctomycetacia(100);Pirellulales(100);Pirellulaceae(100);Pir4_lineage(100);	Otu00314	0.0787447	0	0.0380436	0	0	0.0491159	0.0657606	0	0.0838804	0
	Otu00315	Bacteria(100);Proteobacteria(100);Gammaproteobacteria(100);Betaproteobacteriales(100);Burkholderiaceae(100);Burkholderiaceae_unclassified(100);	Otu00315	0	0.204735	0.0475545	0.229911	0	0	0	0	0	0
	Otu00316	Bacteria(100);Actinobacteria(100);Rubrobacteria(100);Rubrobacterales(100);Rubrobacteriaceae(100);Rubrobacter(100);	Otu00316	0.0038412	0.0314977	0.0237773	0.0280379	0	0	0	0	0.251641	0.0256148
	Otu00317	Bacteria(100);Nitrospirae(100);Nitrospira(100);Nitrospirales(100);Nitrospiraceae(100);Nitrospira(100);	Otu00317	0.019206	0	0	0	0	0.546415	0	0	0	0
	Otu00318	Bacteria(100);Actinobacteria(100);Acidimicrobiia(100);Actinomarinales(100);uncultured(86);uncultured_ge(86);	Otu00318	0	0	0	0	0	0	0.537045	0	0	0
	Otu00319	Bacteria(100);Proteobacteria(100);Alphaproteobacteria(100);Puniceispirillales(100);Puniceispirillales_Incertae_Sedis(100);Constrictibacter(100);	Otu00319	0.0633799	0	0	0.0168227	0	0.012279	0.115081	0	0.0619985	0.0768443
	Otu00320	Bacteria(100);Actinobacteria(100);Actinobacteria(100);Pseudonocardiales(100);Pseudonocardiaceae(100);Crossiella(100);	Otu00320	0	0.209985	0	0.319632	0	0	0	0	0	0
	Otu00321	Bacteria(100);Proteobacteria(100);Alphaproteobacteria(100);Acetobacterales(100);Acetobacteraceae(100);Acetobacteraceae_unclassified(100);	Otu00321	0	0	0	0	0	0.589391	0	0	0	0
	Otu00322	Bacteria(100);Planctomycetes(100);Planctomycetacia(100);Planctomycetales(100);Planctomycetales_unclassified(100);Planctomycetales_unclassified(100);	Otu00322	0.117157	0	0	0	0	0	0.175362	0	0	0.0073185
	Otu00323	Bacteria(100);Bacteroidetes(100);Bacteroidia(100);Cytophagales(100);Microscillaceae(100);uncultured(98);	Otu00323	0.165172	0	0	0	0	0	0.0438404	0	0	0
	Otu00324	Bacteria(100);Actinobacteria(100);Nitriliruptoria(100);Euzebyales(100);Euzebyaceae(100);uncultured(99);	Otu00324	0	0	0	0	0	0	0.482245	0	0	0.0219555
	Otu00325	Bacteria(100);Planctomycetes(100);Planctomycetacia(100);Gemmatales(100);Gemmataceae(100);Gemmata(100);	Otu00325	0	0.204735	0.0118886	0.280379	0	0	0	0	0	0
	Otu00326	Bacteria(100);Cyanobacteria(100);Oxyphotobacteria(100);Nostocales(100);Nostocales_unclassified(100);Nostocales_unclassified(100);	Otu00326	0	0	0	0	0	0.00613949	0	0	0.00729395	0.329333
	Otu00327	Bacteria(100);Verrucomicrobia(100);Verrucomicrobiae(100);Chthoniobacterales(100);Chthoniobacteraceae(100);Chthoniobacter(100);	Otu00327	0	0	0.221128	0	0	0	0	0	0	0
	Otu00328	Bacteria(100);Acidobacteria(100);Holophagae(100);Subgroup_7(100);Subgroup_7_fa(100);Subgroup_7_ge(100);	Otu00328	0	0	0	0	0	0	0.509645	0	0	0
	Otu00329	Bacteria(100);Proteobacteria(100);Alphaproteobacteria(100);Sphingomonadales(100);Sphingomonadaceae(100);Sphingomonas(90);	Otu00329	0	0	0.218751	0	0	0	0	0	0.00364697	0
	Otu00330	Bacteria(100);Actinobacteria(100);Actinobacteria(100);Frankiales(100);Sporichthyaceae(94);uncultured(92);	Otu00330	0.0326502	0	0	0	0	0.306974	0.00548005	0	0.0875274	0
	Otu00331	Bacteria(100);Actinobacteria(100);Actinobacteria(100);Propionibacteriales(100);Nocardioidaceae(100);Marmoricola(100);	Otu00331	0	0.0104992	0.0166441	0	0	0	0	0.358709	0	0.0073185
	Otu00332	Bacteria(100);Actinobacteria(100);Thermoleophilia(100);Solirubrobacterales(100);Solirubrobacteraceae(100);Solirubrobacter(90);	Otu00332	0	0.0524962	0.15693	0.0448607	0	0	0	0	0.0291758	0
	Otu00333	Bacteria(100);Bacteroidetes(100);Bacteroidia(100);Chitinophagales(100);Chitinophagaceae(100);Flavisolibacter(100);	Otu00333	0	0.0104992	0.204484	0.0168227	0	0	0	0	0	0
	Otu00334	Bacteria(100);Cyanobacteria(100);Oxyphotobacteria(100);Chloroplast(53);Chloroplast_fa(53);Chloroplast_ge(53);	Otu00334	0.0019206	0	0	0	0	0	0	0.394137	0	0
	Otu00335	Bacteria(100);Acidobacteria(100);Blastocatellia_(Subgroup_4)(100);Blastocatellales(100);Blastocatellaceae(100);JGI_0001001-H03(73);	Otu00335	0	0	0.183085	0	0	0.0736739	0	0	0.00364697	0
	Otu00336	Bacteria(100);Bacteria_unclassified(100);Bacteria_unclassified(100);Bacteria_unclassified(100);Bacteria_unclassified(100);Bacteria_unclassified(100);	Otu00336	0	0	0	0	0	0.552554	0	0	0	0
	Otu00337	Bacteria(100);Proteobacteria(100);Gammaproteobacteria(100);Nitrosococcales(100);Nitrosococcaceae(100);wb1-P19(100);	Otu00337	0.170934	0	0	0	0	0	0	0	0	0
	Otu00338	Bacteria(100);Actinobacteria(100);Acidimicrobiia(100);Microtrichales(100);Iamiaceae(90);Iamia(90);	Otu00338	0	0	0	0	0	0	0	0	0.320934	0
	Otu00339	Bacteria(100);Gemmatimonadetes(100);Gemmatimonadetes(100);Gemmatimonadales(100);Gemmatimonadaceae(100);Gemmatimonas(94);	Otu00339	0	0	0	0	0	0	0	0	0.320934	0
	Otu00340	Bacteria(100);Proteobacteria(100);Gammaproteobacteria(100);Oceanospirillales(99);Oceanospirillales_unclassified(98);Oceanospirillales_unclassified(98);	Otu00340	0	0.220484	0	0.218696	0	0	0.0164402	0	0	0.0073185
	Otu00341	Bacteria(100);Cyanobacteria(100);Oxyphotobacteria(100);Oxyphotobacteria_unclassified(99);Oxyphotobacteria_unclassified(99);Oxyphotobacteria_unclassified(99);	Otu00341	0	0.383222	0.00237773	0.067291	0	0	0	0	0	0
	Otu00342	Bacteria(100);Actinobacteria(100);Thermoleophilia(100);Gaiellales(100);Gaiellaceae(97);Gaiella(97);	Otu00342	0.0768241	0	0	0	0	0.276277	0	0	0	0
	Otu00343	Bacteria(100);Bacteroidetes(100);Bacteroidia(100);Cytophagales(100);Cyclobacteriaceae(100);Tunicatimonas(100);	Otu00343	0	0.0367473	0	0.0112152	0	0	0.0109601	0	0	0.267125
	Otu00344	Bacteria(100);Proteobacteria(100);Alphaproteobacteria(100);Rhizobiales(100);Rhizobiaceae(100);Rhizobiaceae_unclassified(100);	Otu00344	0	0.188986	0	0.229911	0	0	0	0	0	0.0219555
	Otu00345	Bacteria(100);Proteobacteria(100);Alphaproteobacteria(100);Rhizobiales(100);Methyloligellaceae(100);uncultured(100);	Otu00345	0.124839	0	0	0	0	0.0859528	0.0219202	0	0	0
	Otu00346	Bacteria(100);Proteobacteria(100);Alphaproteobacteria(100);uncultured(94);uncultured_fa(94);uncultured_ge(94);	Otu00346	0.15941	0	0	0	0	0	0	0	0	0
	Otu00347	Bacteria(100);Actinobacteria(100);Acidimicrobiia(100);Acidimicrobiia_unclassified(81);Acidimicrobiia_unclassified(81);Acidimicrobiia_unclassified(81);	Otu00347	0.0115236	0	0.0451768	0.0112152	0	0	0.306883	0	0	0
	Otu00348	Bacteria(100);Proteobacteria(100);Gammaproteobacteria(100);Xanthomonadales(100);Xanthomonadaceae(100);Lysobacter(100);	Otu00348	0.0019206	0.157489	0.0095109	0.235518	0	0	0	0.0044285	0	0.014637
	Otu00349	Bacteria(100);Actinobacteria(100);Actinobacteria(100);Pseudonocardiales(100);Pseudonocardiaceae(100);Pseudonocardia(94);	Otu00349	0	0.0157489	0.10462	0.0224303	0	0	0	0	0.105762	0.00365925
	Otu00350	Bacteria(100);Actinobacteria(100);Rubrobacteria(100);Rubrobacterales(100);Rubrobacteriaceae(100);Rubrobacter(100);	Otu00350	0	0.13124	0.0190218	0.16262	0.00289855	0.00613949	0.0438404	0.0309995	0	0.00365925
	Otu00351	Bacteria(100);Proteobacteria(100);Alphaproteobacteria(100);Rhodobacterales(100);Rhodobacteraceae(100);Rubellimicrobium(100);	Otu00351	0	0.188986	0.0285327	0.173835	0	0	0	0	0	0
	Otu00352	Bacteria(100);Proteobacteria(100);Gammaproteobacteria(100);Gammaproteobacteria_unclassified(93);Gammaproteobacteria_unclassified(93);Gammaproteobacteria_unclassified(93);	Otu00352	0	0	0	0	0	0	0.0109601	0	0	0.281762
	Otu00353	Bacteria(100);Proteobacteria(100);Deltaproteobacteria(100);Deltaproteobacteria_unclassified(92);Deltaproteobacteria_unclassified(92);Deltaproteobacteria_unclassified(92);	Otu00353	0.144045	0	0	0	0	0.024558	0	0	0	0
	Otu00354	Bacteria(100);Proteobacteria(100);Alphaproteobacteria(100);Rhodobacterales(100);Rhodobacteraceae(100);Rubellimicrobium(100);	Otu00354	0	0.0367473	0.0641986	0.0504682	0	0	0	0	0.131291	0
	Otu00355	Bacteria(100);Proteobacteria(100);Alphaproteobacteria(100);Rhodovibrionales(100);Kiloniellaceae(100);Pelagibius(100);	Otu00355	0	0.215234	0	0.145797	0	0	0	0.044285	0	0.00365925
	Otu00356	Bacteria(100);Proteobacteria(100);Alphaproteobacteria(100);Sphingomonadales(100);Sphingomonadaceae(100);Altererythrobacter(79);	Otu00356	0	0.262481	0	0.157012	0	0	0	0	0	0
	Otu00357	Bacteria(100);Gemmatimonadetes(100);Gemmatimonadetes_unclassified(95);Gemmatimonadetes_unclassified(95);Gemmatimonadetes_unclassified(95);Gemmatimonadetes_unclassified(95);	Otu00357	0.00960301	0	0	0	0	0.153487	0.263043	0	0	0
	Otu00358	Bacteria(100);Actinobacteria(100);Acidimicrobiia(100);uncultured(100);uncultured_fa(100);uncultured_ge(100);	Otu00358	0	0.0629954	0.128397	0.067291	0	0	0	0	0	0
	Otu00359	Bacteria(100);Proteobacteria(100);Gammaproteobacteria(100);Oceanospirillales(100);Halomonadaceae(100);Halomonas(90);	Otu00359	0	0.0104992	0	0.00560758	0.202899	0	0	0.0132855	0	0.00365925
	Otu00360	Bacteria(100);Gemmatimonadetes(100);Gemmatimonadetes(100);Gemmatimonadales(100);Gemmatimonadaceae(100);Gemmatimonadaceae_unclassified(100);	Otu00360	0	0	0	0	0	0	0.0328803	0	0.258935	0
	Otu00361	Bacteria(100);Planctomycetes(100);Phycisphaerae(100);Tepidisphaerales(100);WD2101_soil_group(100);WD2101_soil_group_ge(100);	Otu00361	0	0	0	0	0	0.472741	0	0	0	0
	Otu00362	Bacteria(100);Bacteroidetes(100);Bacteroidia(100);Flavobacteriales(100);Flavobacteriaceae(100);Flavobacteriaceae_unclassified(100);	Otu00362	0	0.0104992	0	0	0.214493	0	0	0	0	0
	Otu00363	Bacteria(100);Acidobacteria(100);Subgroup_17(100);Subgroup_17_or(100);Subgroup_17_fa(100);Subgroup_17_ge(100);	Otu00363	0.145966	0	0	0	0	0	0	0	0	0
	Otu00364	Bacteria(100);Deinococcus-Thermus(100);Deinococci(100);Deinococcales(100);Trueperaceae(100);Truepera(100);	Otu00364	0.0787447	0	0	0	0	0	0.191802	0	0	0
	Otu00365	Bacteria(100);Actinobacteria(100);Actinobacteria(100);Actinobacteria_unclassified(99);Actinobacteria_unclassified(99);Actinobacteria_unclassified(99);	Otu00365	0	0	0	0	0	0.460462	0	0	0	0
	Otu00366	Bacteria(100);Proteobacteria(100);Alphaproteobacteria(100);Azospirillales(100);Azospirillaceae(100);uncultured(100);	Otu00366	0	0.13649	0.05231	0.14019	0	0	0	0	0.00729395	0
	Otu00367	Bacteria(100);Proteobacteria(100);Deltaproteobacteria(100);Bdellovibrionales(100);Bacteriovoracaceae(100);Bacteriovoracaceae_unclassified(100);	Otu00367	0	0	0	0	0	0.460462	0	0	0	0
	Otu00368	Bacteria(100);Acidobacteria(100);Acidobacteriia(100);Solibacterales(100);Solibacteraceae_(Subgroup_3)(100);Candidatus_Solibacter(99);	Otu00368	0.142125	0	0	0	0	0	0	0	0	0
	Otu00369	Bacteria(100);Bacteroidetes(100);Bacteroidia(100);Chitinophagales(100);Chitinophagaceae(100);Flavitalea(100);	Otu00369	0	0	0.175952	0	0	0	0	0	0	0
	Otu00370	Bacteria(100);Nitrospirae(100);Nitrospira(100);Nitrospirales(100);Nitrospiraceae(100);Nitrospira(100);	Otu00370	0.122919	0	0	0	0	0	0.0548005	0	0	0
	Otu00371	Bacteria(100);Actinobacteria(100);Acidimicrobiia(100);IMCC26256(100);IMCC26256_fa(100);IMCC26256_ge(100);	Otu00371	0.12676	0	0	0	0	0	0.0438404	0	0	0
	Otu00372	Bacteria(100);Proteobacteria(100);Alphaproteobacteria(100);Sphingomonadales(100);Sphingomonadaceae(100);Sphingomonadaceae_unclassified(100);	Otu00372	0	0	0.173574	0	0	0	0	0	0	0
	Otu00373	Bacteria(100);Cyanobacteria(100);Oxyphotobacteria(100);Nostocales(100);Microcystaceae(100);Microcystaceae_unclassified(98);	Otu00373	0	0.0104992	0.168819	0	0	0	0	0	0	0
	Otu00374	Bacteria(100);Bacteroidetes(100);Bacteroidia(100);Chitinophagales(100);Chitinophagaceae(100);Segetibacter(100);	Otu00374	0	0.178487	0.026155	0.157012	0	0	0	0	0	0
	Otu00375	Bacteria(100);Planctomycetes(100);Planctomycetacia(100);Gemmatales(100);Gemmataceae(100);Gemmata(100);	Otu00375	0.0019206	0.00524962	0.00475545	0.0112152	0	0.00613949	0	0	0.237053	0
	Otu00376	Bacteria(100);Proteobacteria(100);Alphaproteobacteria(100);Rhizobiales(100);Hyphomicrobiaceae(100);Pedomicrobium(100);	Otu00376	0.0768241	0	0.00475545	0	0	0.12279	0.0383604	0	0.0109409	0
	Otu00377	Bacteria(100);Proteobacteria(100);Gammaproteobacteria(100);Thiohalorhabdales(100);Thiohalorhabdaceae(100);Methylohalomonas(100);	Otu00377	0	0	0	0	0	0	0.0383604	0.283424	0	0
	Otu00378	Bacteria(100);Planctomycetes(100);Planctomycetacia(100);Pirellulales(100);Pirellulaceae(100);Pir4_lineage(100);	Otu00378	0.0979507	0	0	0	0	0	0.109601	0	0	0
	Otu00379	Bacteria(100);Proteobacteria(100);Alphaproteobacteria(100);Rhodobacterales(100);Rhodobacteraceae(100);Rhodobacteraceae_unclassified(91);	Otu00379	0	0	0	0	0	0	0.00548005	0	0	0.256148
	Otu00380	Bacteria(100);Proteobacteria(100);Alphaproteobacteria(100);Rhizobiales(100);Beijerinckiaceae(100);Psychroglaciecola(100);	Otu00380	0	0.00524962	0.0903536	0.0336455	0	0	0	0	0.0948213	0
	Otu00381	Bacteria(100);Bacteroidetes(100);Bacteroidia(100);Flavobacteriales(100);NS9_marine_group(100);NS9_marine_group_ge(100);	Otu00381	0	0	0	0	0	0.429764	0	0	0	0
	Otu00382	Bacteria(100);Actinobacteria(100);Actinobacteria(100);Pseudonocardiales(100);Pseudonocardiaceae(100);Pseudonocardia(100);	Otu00382	0	0.00524962	0	0.0280379	0	0	0	0.283424	0	0
	Otu00383	Bacteria(100);Proteobacteria(100);Alphaproteobacteria(100);Rhizobiales(100);Rhizobiaceae(100);uncultured(75);	Otu00383	0.0038412	0	0.0237773	0.0168227	0	0	0	0	0	0.201259
	Otu00384	Bacteria(100);Proteobacteria(100);Alphaproteobacteria(100);Sphingomonadales(100);Sphingomonadaceae(100);Sphingomonadaceae_unclassified(100);	Otu00384	0.0633799	0	0	0	0	0.227161	0	0	0	0
	Otu00385	Bacteria(100);Chloroflexi(100);Chloroflexia(100);Thermomicrobiales(100);JG30-KF-CM45(95);JG30-KF-CM45_ge(95);	Otu00385	0	0.0472466	0.126019	0.0392531	0	0	0	0	0	0
	Otu00386	Bacteria(100);Proteobacteria(100);Deltaproteobacteria(100);Oligoflexales(100);Oligoflexaceae(100);Oligoflexus(100);	Otu00386	0	0	0.068954	0.00560758	0	0	0	0	0.142232	0
	Otu00387	Bacteria(100);Bacteroidetes(96);Ignavibacteria(93);Kryptoniales(90);BSV26(90);BSV26_ge(90);	Otu00387	0.132522	0	0	0	0	0	0	0	0	0
	Otu00388	Bacteria(100);Deinococcus-Thermus(100);Deinococci(100);Deinococcales(100);Trueperaceae(100);Truepera(100);	Otu00388	0	0.0262481	0.140286	0.0224303	0	0	0	0	0	0
	Otu00389	Bacteria(100);Actinobacteria(100);Acidimicrobiia(100);uncultured(99);uncultured_fa(99);uncultured_ge(99);	Otu00389	0.0019206	0	0	0	0	0	0.367164	0	0	0
	Otu00390	Bacteria(100);Bacteroidetes(100);Bacteroidia(100);Chitinophagales(100);Chitinophagaceae(100);Flavisolibacter(100);	Otu00390	0	0.0157489	0.152174	0.00560758	0	0	0	0	0	0
	Otu00391	Bacteria(100);Acidobacteria(100);Blastocatellia_(Subgroup_4)(100);Blastocatellales(100);Blastocatellaceae(100);Blastocatella(99);	Otu00391	0	0.041997	0.123642	0.0448607	0	0	0	0	0	0
	Otu00392	Bacteria(100);Proteobacteria(100);Alphaproteobacteria(100);Rhizobiales(100);Amb-16S-1323(98);Amb-16S-1323_ge(98);	Otu00392	0.0576181	0	0	0	0	0.227161	0	0	0	0
	Otu00393	Bacteria(100);Proteobacteria(100);Alphaproteobacteria(100);Rhizobiales(100);uncultured(100);uncultured_ge(100);	Otu00393	0	0.0734947	0.0903536	0.0728986	0	0	0	0	0.00729395	0
	Otu00394	Bacteria(100);Planctomycetes(100);Phycisphaerae(100);Tepidisphaerales(100);Tepidisphaeraceae(100);Tepidisphaeraceae_ge(100);	Otu00394	0	0	0.05231	0	0	0	0	0	0.164114	0
	Otu00395	Bacteria(100);Proteobacteria(100);Alphaproteobacteria(100);Sphingomonadales(100);Sphingomonadaceae(100);Rhizorhapis(84);	Otu00395	0	0.0367473	0.0665763	0.0560758	0	0.024558	0.0109601	0	0.0328228	0.0219555
	Otu00396	Bacteria(100);Actinobacteria(100);Actinobacteria(100);Frankiales(100);uncultured(97);uncultured_ge(97);	Otu00396	0	0	0.00475545	0	0	0	0	0.26571	0.0145879	0
	Otu00397	Bacteria(100);Actinobacteria(100);Rubrobacteria(100);Rubrobacterales(100);Rubrobacteriaceae(100);Rubrobacter(100);	Otu00397	0	0.00524962	0	0	0	0	0.0109601	0	0.185996	0.043911
	Otu00398	Bacteria(100);Acidobacteria(100);Subgroup_6(100);Subgroup_6_or(100);Subgroup_6_fa(100);Subgroup_6_ge(100);	Otu00398	0.0153648	0.00524962	0	0.0112152	0	0.0368369	0.186322	0	0.0547046	0
	Otu00399	Bacteria(100);Acidobacteria(100);Acidobacteriia(100);Solibacterales(100);Solibacteraceae_(Subgroup_3)(100);PAUC26f(100);	Otu00399	0.0825859	0	0	0	0	0.0920923	0.0438404	0	0	0
	Otu00400	Bacteria(100);Nitrospirae(100);Nitrospira(100);Nitrospirales(100);Nitrospiraceae(100);Nitrospira(100);	Otu00400	0.00576181	0.0262481	0.111753	0	0	0.012279	0.0109601	0	0.0218818	0
	Otu00401	Bacteria(100);Proteobacteria(100);Gammaproteobacteria(100);Xanthomonadales(100);Xanthomonadaceae(100);Luteimonas(82);	Otu00401	0	0.0367473	0.123642	0.0224303	0	0	0	0	0.00729395	0
	Otu00402	Bacteria(100);Proteobacteria(100);Alphaproteobacteria(100);Sphingomonadales(100);Sphingomonadaceae(100);Altererythrobacter(90);	Otu00402	0	0	0	0.00560758	0	0	0	0	0	0.230533
	Otu00403	Bacteria(100);Bacteroidetes(100);Bacteroidia(100);Flavobacteriales(100);Flavobacteriaceae(100);Euzebyella(100);	Otu00403	0	0.0734947	0	0.0785061	0	0	0	0	0	0.131733
	Otu00404	Bacteria(100);Planctomycetes(100);Planctomycetacia(100);Planctomycetales(100);uncultured(100);uncultured_ge(100);	Otu00404	0	0.0839939	0	0.0728986	0	0	0	0	0	0.128074
	Otu00405	Bacteria(100);Latescibacteria(100);Latescibacteria_cl(100);Latescibacteria_or(100);Latescibacteria_fa(100);Latescibacteria_ge(100);	Otu00405	0.122919	0	0	0	0	0	0	0	0	0
	Otu00406	Bacteria(100);Actinobacteria(100);Thermoleophilia(100);Solirubrobacterales(100);67-14(100);67-14_ge(100);	Otu00406	0	0	0.116509	0.0112152	0	0	0.0109601	0	0.0145879	0.0256148
	Otu00407	Bacteria(100);Actinobacteria(100);Acidimicrobiia(100);Acidimicrobiia_unclassified(100);Acidimicrobiia_unclassified(100);Acidimicrobiia_unclassified(100);	Otu00407	0	0	0	0	0	0	0	0	0.233406	0
	Otu00408	Bacteria(100);Proteobacteria(100);Alphaproteobacteria(100);Sphingomonadales(100);Sphingomonadaceae(100);Sphingopyxis(99);	Otu00408	0	0	0	0	0	0.392927	0	0	0	0
	Otu00409	Bacteria(100);Acidobacteria(100);Acidobacteriia(100);Solibacterales(100);Solibacteraceae_(Subgroup_3)(100);Bryobacter(100);	Otu00409	0	0	0.152174	0	0	0	0	0	0	0
	Otu00410	Bacteria(100);Gemmatimonadetes(100);Gemmatimonadetes(100);Gemmatimonadales(100);Gemmatimonadaceae(100);Gemmatimonadaceae_unclassified(99);	Otu00410	0.0038412	0.0577458	0.0641986	0.0280379	0	0.0368369	0	0	0.0437637	0
	Otu00411	Bacteria(100);Actinobacteria(100);Thermoleophilia(100);Solirubrobacterales(100);67-14(100);67-14_ge(100);	Otu00411	0	0.0314977	0.126019	0.0224303	0	0	0	0	0	0
	Otu00412	Bacteria(100);Chloroflexi(100);Chloroflexia(100);Thermomicrobiales(100);JG30-KF-CM45(100);JG30-KF-CM45_ge(100);	Otu00412	0.0845065	0	0	0	0	0.0552554	0.0109601	0	0.0291758	0
	Otu00413	Bacteria(100);Proteobacteria(100);Alphaproteobacteria(100);Rhodobacterales(100);Rhodobacteraceae(100);Rubellimicrobium(100);	Otu00413	0	0.115492	0.0332882	0.117759	0	0	0	0	0.0218818	0
	Otu00414	Bacteria(100);Proteobacteria(100);Gammaproteobacteria(100);Nitrococcales(100);Nitrococcaceae(100);Nitrococcaceae_unclassified(66);	Otu00414	0	0.173237	0	0.168227	0	0	0	0	0	0
	Otu00415	Bacteria(100);Acidobacteria(100);Acidobacteriia(100);Solibacterales(100);Solibacteraceae_(Subgroup_3)(100);Candidatus_Solibacter(96);	Otu00415	0.117157	0	0	0	0	0	0.0109601	0	0	0
	Otu00416	Bacteria(100);Acidobacteria(100);Thermoanaerobaculia(100);Thermoanaerobaculales(100);Thermoanaerobaculaceae(100);Subgroup_10(100);	Otu00416	0	0	0	0	0	0.380648	0	0	0	0
	Otu00417	Bacteria(100);Actinobacteria(100);Thermoleophilia(100);Gaiellales(100);Gaiellaceae(100);Gaiella(100);	Otu00417	0.115236	0	0	0	0	0.012279	0	0	0	0
	Otu00418	Bacteria(100);Actinobacteria(100);Acidimicrobiia(100);Actinomarinales(100);uncultured(100);uncultured_ge(100);	Otu00418	0	0	0	0.0168227	0	0.0736739	0.230162	0	0.00729395	0.0109778
	Otu00419	Bacteria(100);Proteobacteria(100);Gammaproteobacteria(100);Xanthomonadales(100);Xanthomonadaceae(100);Lysobacter(89);	Otu00419	0.0134442	0	0	0	0	0.0675344	0.0109601	0.0398565	0.00729395	0.113437
	Otu00420	Bacteria(100);Proteobacteria(100);Deltaproteobacteria(100);Oligoflexales(100);Oligoflexaceae(100);Oligoflexus(100);	Otu00420	0	0	0.13553	0	0	0.0184185	0	0	0.00729395	0
	Otu00421	Bacteria(100);Gemmatimonadetes(100);S0134_terrestrial_group(100);S0134_terrestrial_group_or(100);S0134_terrestrial_group_fa(100);S0134_terrestrial_group_ge(100);	Otu00421	0	0.0577458	0.0832204	0.0897213	0	0	0	0	0	0
	Otu00422	Bacteria(100);Proteobacteria(100);Gammaproteobacteria(100);Betaproteobacteriales(100);Burkholderiaceae(100);Methylibium(79);	Otu00422	0	0.0157489	0.130775	0.0168227	0	0	0	0	0	0
	Otu00423	Bacteria(100);Planctomycetes(100);Phycisphaerae(100);Phycisphaerae_unclassified(86);Phycisphaerae_unclassified(86);Phycisphaerae_unclassified(86);	Otu00423	0	0.13649	0	0.134582	0	0	0.0109601	0	0	0.0329333
	Otu00424	Bacteria(100);Actinobacteria(100);Actinobacteria(100);Propionibacteriales(100);Nocardioidaceae(100);Nocardioides(99);	Otu00424	0	0	0	0	0	0	0	0	0.222465	0
	Otu00425	Bacteria(100);Actinobacteria(100);Rubrobacteria(100);Rubrobacterales(100);Rubrobacteriaceae(100);Rubrobacter(100);	Otu00425	0.0019206	0.041997	0.106998	0.0336455	0	0	0	0	0	0
	Otu00426	Bacteria(100);Actinobacteria(100);Actinobacteria(100);Pseudonocardiales(100);Pseudonocardiaceae(100);Actinophytocola(100);	Otu00426	0.107554	0	0	0	0	0	0.0219202	0	0	0
	Otu00427	Bacteria(100);Acidobacteria(100);Subgroup_6(100);Subgroup_6_or(100);Subgroup_6_fa(100);Subgroup_6_ge(100);	Otu00427	0	0	0.142664	0	0	0	0	0	0	0
	Otu00428	Bacteria(100);Actinobacteria(100);Nitriliruptoria(100);Euzebyales(100);Euzebyaceae(100);uncultured(100);	Otu00428	0	0.0314977	0	0.0448607	0	0	0.246602	0	0	0
	Otu00429	Bacteria(100);Proteobacteria(100);Alphaproteobacteria(100);Alphaproteobacteria_unclassified(89);Alphaproteobacteria_unclassified(89);Alphaproteobacteria_unclassified(89);	Otu00429	0	0	0	0	0	0.36223	0	0	0	0
	Otu00430	Bacteria(100);Proteobacteria(100);Alphaproteobacteria(100);Rhizobiales(100);Methyloligellaceae(95);Methyloligellaceae_unclassified(95);	Otu00430	0.0499357	0	0	0	0	0.202603	0	0	0	0
	Otu00431	Bacteria(100);Proteobacteria(100);Alphaproteobacteria(100);Rhodobacterales(92);Rhodobacteraceae(92);Rhodobacteraceae_unclassified(92);	Otu00431	0.0019206	0.0629954	0.0570654	0.0616834	0	0.0613949	0.00548005	0	0	0
	Otu00432	Bacteria(100);Bacteroidetes(100);Bacteroidia(100);Cytophagales(100);Cyclobacteriaceae(100);Tunicatimonas(100);	Otu00432	0	0	0.00237773	0	0	0	0.0219202	0	0.153173	0.043911
	Otu00433	Bacteria(100);Verrucomicrobia(100);Verrucomicrobiae(100);Chthoniobacterales(100);Chthoniobacteraceae(100);Chthoniobacter(100);	Otu00433	0	0	0.0665763	0.0224303	0	0	0	0	0.0984683	0
	Otu00434	Bacteria(100);Actinobacteria(100);Actinobacteria(100);Pseudonocardiales(100);Pseudonocardiaceae(100);Allokutzneria(100);	Otu00434	0.111395	0	0	0	0	0	0	0	0	0
	Otu00435	Bacteria(100);Planctomycetes(100);Planctomycetacia(100);Gemmatales(100);Gemmataceae(100);Fimbriiglobus(100);	Otu00435	0.111395	0	0	0	0	0	0	0	0	0
	Otu00436	Bacteria(100);Actinobacteria(100);Rubrobacteria(100);Rubrobacterales(100);Rubrobacteriaceae(100);Rubrobacter(100);	Otu00436	0	0	0	0	0.168116	0	0	0	0	0
	Otu00437	Bacteria(100);Acidobacteria(100);Thermoanaerobaculia(90);Thermoanaerobaculales(90);Thermoanaerobaculaceae(90);Subgroup_10(90);	Otu00437	0.0921889	0	0	0	0	0	0.0548005	0	0	0
	Otu00438	Bacteria(100);Bacteroidetes(100);Rhodothermia(100);Rhodothermales(100);Rhodothermaceae(100);Rhodothermaceae_ge(71);	Otu00438	0	0.0209985	0.0570654	0.0280379	0	0	0	0	0.0911743	0
	Otu00439	Bacteria(100);Actinobacteria(100);Actinobacteria(100);Kineosporiales(100);Kineosporiaceae(100);Quadrisphaera(100);	Otu00439	0	0.0262481	0.0974867	0.067291	0	0	0	0	0	0
	Otu00440	Bacteria(100);Patescibacteria(100);Saccharimonadia(100);Saccharimonadales(100);Saccharimonadales_fa(100);Saccharimonadales_ge(100);	Otu00440	0.109474	0	0	0	0	0	0	0	0	0
	Otu00441	Bacteria(100);Actinobacteria(100);Actinobacteria(100);Corynebacteriales(100);Mycobacteriaceae(100);Mycobacterium(100);	Otu00441	0	0.0892435	0	0.201873	0	0	0.0164402	0	0	0
	Otu00442	Bacteria(100);Verrucomicrobia(100);Verrucomicrobiae(100);Chthoniobacterales(100);Chthoniobacteraceae(100);Chthoniobacter(100);	Otu00442	0	0	0.133153	0	0	0	0	0	0	0
	Otu00443	Bacteria(100);Planctomycetes(100);Planctomycetacia(100);Gemmatales(100);Gemmataceae(100);Fimbriiglobus(100);	Otu00443	0	0	0	0	0	0.343811	0	0	0	0
	Otu00444	Bacteria(100);Actinobacteria(100);Actinobacteria(100);Propionibacteriales(100);Nocardioidaceae(100);Nocardioides(100);	Otu00444	0	0	0.130775	0	0.00289855	0	0	0	0	0
	Otu00445	Bacteria(100);Planctomycetes(100);Planctomycetacia(100);Gemmatales(100);Gemmataceae(100);Fimbriiglobus(100);	Otu00445	0	0.0997428	0.0570654	0.0504682	0	0	0	0	0.0145879	0
	Otu00446	Bacteria(100);Proteobacteria(100);Alphaproteobacteria(100);Rhodobacterales(100);Rhodobacteraceae(100);Rhodobacteraceae_unclassified(100);	Otu00446	0.0960301	0	0	0	0	0.012279	0	0.017714	0	0
	Otu00447	Bacteria(100);Planctomycetes(100);Planctomycetacia(100);Gemmatales(100);Gemmataceae(100);uncultured(99);	Otu00447	0.105633	0	0	0	0	0.00613949	0	0	0	0
	Otu00448	Bacteria(100);Planctomycetes(100);Planctomycetacia(100);Gemmatales(100);Gemmataceae(100);Gemmata(100);	Otu00448	0.0038412	0	0.111753	0	0	0.0429764	0	0	0	0
	Otu00449	Bacteria(100);Gemmatimonadetes(100);Longimicrobia(100);Longimicrobiales(100);Longimicrobiaceae(100);Longimicrobiaceae_ge(100);	Otu00449	0.0019206	0.00524962	0.00237773	0.0336455	0	0	0.0109601	0	0.116703	0.0475703
	Otu00450	Bacteria(100);Actinobacteria(100);Rubrobacteria(100);Rubrobacterales(100);Rubrobacteriaceae(100);Rubrobacter(100);	Otu00450	0	0.13124	0	0.16262	0	0	0	0	0	0.00365925
	Otu00451	Bacteria(100);Actinobacteria(100);Acidimicrobiia(100);Microtrichales(100);Microtrichales_unclassified(95);Microtrichales_unclassified(95);	Otu00451	0.0806653	0.0314977	0	0.0112152	0	0.012279	0.0164402	0	0	0
	Otu00452	Bacteria(100);Acidobacteria(100);Subgroup_6(100);Subgroup_6_or(93);Subgroup_6_fa(93);Subgroup_6_ge(93);	Otu00452	0	0.0787443	0.0665763	0.067291	0	0	0	0	0	0
	Otu00453	Bacteria(100);Actinobacteria(100);Actinobacteria(100);Pseudonocardiales(100);Pseudonocardiaceae(100);Actinomycetospora(100);	Otu00453	0	0.041997	0.102242	0.0112152	0	0	0	0	0.00729395	0
	Otu00454	Bacteria(100);Proteobacteria(100);Alphaproteobacteria(100);Rhodobacterales(100);Rhodobacteraceae(100);Rhodobacteraceae_unclassified(99);	Otu00454	0	0.0577458	0.0118886	0.0392531	0	0.012279	0.0438404	0	0.00364697	0.0768443
	Otu00455	Bacteria(100);Chloroflexi(100);JG30-KF-CM66(100);JG30-KF-CM66_or(100);JG30-KF-CM66_fa(100);JG30-KF-CM66_ge(100);	Otu00455	0.0249678	0	0.00475545	0	0	0	0.0109601	0	0.138585	0
	Otu00456	Bacteria(100);Patescibacteria(100);Saccharimonadia(100);Saccharimonadales(100);Saccharimonadales_fa(100);Saccharimonadales_ge(100);	Otu00456	0	0.0629954	0.0737095	0.0616834	0	0	0	0	0	0
	Otu00457	Bacteria(100);Acidobacteria(100);Subgroup_6(100);Subgroup_6_or(95);Subgroup_6_fa(95);Subgroup_6_ge(95);	Otu00457	0.0749035	0	0	0	0	0.0368369	0.0493205	0	0	0
	Otu00458	Bacteria(100);Proteobacteria(100);Alphaproteobacteria(100);Rhodobacterales(99);Rhodobacteraceae(99);Rhodobacteraceae_unclassified(99);	Otu00458	0	0.0314977	0	0.0336455	0.121739	0	0	0	0	0
	Otu00459	Bacteria(100);Gemmatimonadetes(100);Longimicrobia(100);Longimicrobiales(100);Longimicrobiaceae(100);Longimicrobiaceae_ge(82);	Otu00459	0	0.0839939	0.0784649	0.0280379	0	0	0	0	0	0
	Otu00460	Bacteria(100);Chloroflexi(100);Chloroflexia(100);Thermomicrobiales(100);JG30-KF-CM45(100);JG30-KF-CM45_ge(100);	Otu00460	0.0460945	0	0	0	0	0	0.142481	0.017714	0	0
	Otu00461	Bacteria(100);Planctomycetes(100);Planctomycetacia(100);Planctomycetales(100);Rubinisphaeraceae(100);SH-PL14(100);	Otu00461	0.101792	0	0	0	0	0	0.00548005	0	0	0
	Otu00462	Bacteria(100);Chloroflexi(100);OLB14(100);OLB14_or(100);OLB14_fa(100);OLB14_ge(100);	Otu00462	0.0979507	0	0	0	0	0	0.0109601	0	0	0
	Otu00463	Bacteria(100);Proteobacteria(100);Gammaproteobacteria(100);Betaproteobacteriales(100);Burkholderiaceae(100);Rhizobacter(67);	Otu00463	0	0.041997	0.0142664	0.0280379	0	0	0	0	0.123997	0
	Otu00464	Bacteria(100);Proteobacteria(100);Gammaproteobacteria(100);Acidiferrobacterales(100);Acidiferrobacteraceae(100);Sulfurifustis(100);	Otu00464	0.101792	0	0	0	0	0	0	0	0	0
	Otu00465	Bacteria(100);Proteobacteria(100);Alphaproteobacteria(100);Caulobacterales(100);Caulobacteraceae(100);PMMR1(100);	Otu00465	0	0.146989	0.0285327	0.0728986	0	0	0	0	0	0
	Otu00466	Bacteria(100);Nitrospirae(100);Nitrospira(100);Nitrospirales(100);Nitrospiraceae(100);Nitrospira(100);	Otu00466	0.0960301	0	0	0	0	0.0184185	0	0	0	0
	Otu00467	Bacteria(100);Actinobacteria(100);Nitriliruptoria(100);Euzebyales(100);Euzebyaceae(100);uncultured(100);	Otu00467	0	0.00524962	0	0.0112152	0	0.00613949	0	0.212568	0	0
	Otu00468	Bacteria(100);Proteobacteria(100);Alphaproteobacteria(100);Sphingomonadales(100);Sphingomonadaceae(100);Sphingomonadaceae_unclassified(100);	Otu00468	0	0.13649	0	0.14019	0	0	0.00548005	0	0	0
	Otu00469	Bacteria(100);Actinobacteria(100);Rubrobacteria(100);Rubrobacterales(100);Rubrobacteriaceae(100);Rubrobacter(100);	Otu00469	0.00576181	0	0	0.00560758	0	0	0	0.20814	0	0.00365925
	Otu00470	Bacteria(100);Actinobacteria(100);Acidimicrobiia(100);Actinomarinales(100);uncultured(99);uncultured_ge(99);	Otu00470	0.0749035	0	0	0	0	0.0184185	0.0548005	0	0	0
	Otu00471	Bacteria(100);Proteobacteria(100);Alphaproteobacteria(100);Rhizobiales(100);Devosiaceae(100);Devosiaceae_unclassified(100);	Otu00471	0	0	0	0.0392531	0	0	0	0.008857	0	0.157348
	Otu00472	Bacteria(100);Proteobacteria(100);Alphaproteobacteria(100);Rhodovibrionales(100);Fodinicurvataceae(100);uncultured(100);	Otu00472	0.0633799	0	0	0	0	0.0613949	0.0328803	0	0.0109409	0
	Otu00473	Bacteria(100);Proteobacteria(100);Alphaproteobacteria(100);Rhizobiales(100);Xanthobacteraceae(100);Pseudorhodoplanes(100);	Otu00473	0.0019206	0	0.0285327	0	0	0.227161	0	0	0.00729395	0
	Otu00474	Bacteria(100);Gemmatimonadetes(100);Gemmatimonadetes(100);Gemmatimonadales(100);Gemmatimonadaceae(100);Gemmatimonadaceae_unclassified(100);	Otu00474	0	0.104992	0	0.0448607	0	0	0.0602806	0	0.0401167	0.0073185
	Otu00475	Bacteria(100);Chloroflexi(100);Anaerolineae(100);SBR1031(100);A4b(100);A4b_ge(100);	Otu00475	0.0998713	0	0	0	0	0	0	0	0	0
	Otu00476	Bacteria(100);Chlamydiae(100);Chlamydiae(100);Chlamydiales(100);cvE6(100);cvE6_ge(100);	Otu00476	0	0	0	0	0	0.319253	0	0	0	0
	Otu00477	Bacteria(100);Planctomycetes(100);Planctomycetacia(100);Gemmatales(100);Gemmataceae(100);Gemmataceae_unclassified(100);	Otu00477	0	0	0	0	0	0.313114	0	0	0	0
	Otu00478	Bacteria(100);Actinobacteria(100);Acidimicrobiia(100);Microtrichales(99);Microtrichales_unclassified(85);Microtrichales_unclassified(85);	Otu00478	0.019206	0.0839939	0	0.0448607	0	0	0.00548005	0.0044285	0.00729395	0.0475703
	Otu00479	Bacteria(100);Actinobacteria(100);Rubrobacteria(100);Rubrobacterales(100);Rubrobacteriaceae(100);Rubrobacter(100);	Otu00479	0	0	0	0	0	0	0	0	0.178702	0.0073185
	Otu00480	Bacteria(100);Bacteroidetes(100);Bacteroidia(100);Cytophagales(100);Cytophagaceae(100);Rhodocytophaga(100);	Otu00480	0	0	0.121264	0	0	0	0	0	0	0
	Otu00481	Bacteria(100);Proteobacteria(100);Alphaproteobacteria(100);Alphaproteobacteria_unclassified(100);Alphaproteobacteria_unclassified(100);Alphaproteobacteria_unclassified(100);	Otu00481	0	0	0	0	0	0.306974	0	0	0	0
	Otu00482	Bacteria(100);Patescibacteria(100);Saccharimonadia(100);Saccharimonadales(100);Saccharimonadales_fa(100);Saccharimonadales_ge(100);	Otu00482	0.0960301	0	0	0	0	0	0	0	0	0
	Otu00483	Bacteria(100);Actinobacteria(100);Acidimicrobiia(100);IMCC26256(100);IMCC26256_fa(100);IMCC26256_ge(100);	Otu00483	0.0326502	0	0	0	0	0	0.180842	0	0	0
	Otu00484	Bacteria(100);Proteobacteria(100);Deltaproteobacteria(100);NB1-j(100);NB1-j_fa(100);NB1-j_ge(100);	Otu00484	0.0960301	0	0	0	0	0	0	0	0	0
	Otu00485	Bacteria(100);Proteobacteria(100);Alphaproteobacteria(100);Rhizobiales(100);Amb-16S-1323(100);Amb-16S-1323_ge(100);	Otu00485	0.0422533	0	0	0	0	0.0306974	0.115081	0.008857	0	0
	Otu00486	Bacteria(100);Bacteroidetes(100);Bacteroidia(100);Cytophagales(100);Microscillaceae(100);uncultured(98);	Otu00486	0.0864271	0	0	0	0	0.0306974	0	0	0	0
	Otu00487	Bacteria(100);Actinobacteria(100);Actinobacteria(100);Frankiales(100);Sporichthyaceae(100);uncultured(98);	Otu00487	0.0441739	0	0.0475545	0.0112152	0	0	0	0	0.0182349	0
	Otu00488	Bacteria(100);Proteobacteria(100);Alphaproteobacteria(100);Acetobacterales(100);Acetobacteraceae(100);Acetobacteraceae_unclassified(100);	Otu00488	0	0	0	0	0	0.306974	0	0	0	0
	Otu00489	Bacteria(100);Planctomycetes(100);Phycisphaerae(100);Phycisphaerales(100);Phycisphaeraceae(100);SM1A02(100);	Otu00489	0	0.104992	0	0.16262	0	0	0	0	0	0
	Otu00490	Bacteria(100);Cyanobacteria(100);Oxyphotobacteria(100);Phormidesmiales(100);Nodosilineaceae(100);Nodosilinea_PCC-7104(94);	Otu00490	0	0	0	0	0	0	0	0.216997	0	0
	Otu00491	Bacteria(100);Proteobacteria(100);Alphaproteobacteria(100);Rhizobiales(100);Rhizobiaceae(100);Rhizobiaceae_unclassified(88);	Otu00491	0.0115236	0.0104992	0.0190218	0.0168227	0	0.012279	0.0219202	0	0.0875274	0
	Otu00492	Bacteria(100);Proteobacteria(100);Gammaproteobacteria(100);Betaproteobacteriales(100);TRA3-20(64);TRA3-20_ge(64);	Otu00492	0	0.0734947	0.0237773	0.0280379	0	0	0	0	0.0729395	0
	Otu00493	Bacteria(100);Elusimicrobia(100);Lineage_IIa(100);Lineage_IIa_or(100);Lineage_IIa_fa(100);Lineage_IIa_ge(100);	Otu00493	0	0.0209985	0.0927313	0.0280379	0	0	0	0	0	0
	Otu00494	Bacteria(100);Actinobacteria(100);Actinobacteria(100);Propionibacteriales(100);Nocardioidaceae(100);Nocardioides(96);	Otu00494	0	0.0944931	0.0285327	0.100936	0	0	0	0	0	0
	Otu00495	Bacteria(100);Gemmatimonadetes(100);Gemmatimonadetes(100);Gemmatimonadales(100);Gemmatimonadaceae(100);uncultured(100);	Otu00495	0.0921889	0	0	0	0	0	0	0	0	0
	Otu00496	Bacteria(100);Chloroflexi(100);KD4-96(100);KD4-96_or(100);KD4-96_fa(100);KD4-96_ge(100);	Otu00496	0.0883477	0	0.00237773	0	0	0.00613949	0	0	0	0
	Otu00497	Bacteria(100);Actinobacteria(100);Actinobacteria(100);Pseudonocardiales(100);Pseudonocardiaceae(100);Crossiella(100);	Otu00497	0.038412	0.0787443	0	0.0224303	0	0	0.0493205	0	0	0
	Otu00498	Bacteria(100);Proteobacteria(100);Alphaproteobacteria(100);Puniceispirillales(100);Puniceispirillales_Incertae_Sedis(94);Constrictibacter(94);	Otu00498	0.0556975	0	0	0	0	0	0.104121	0	0	0
	Otu00499	Bacteria(100);Bacteroidetes(100);Bacteroidia(100);Cytophagales(100);Microscillaceae(100);OLB12(100);	Otu00499	0.0921889	0	0	0	0	0	0	0	0	0
	Otu00500	Bacteria(100);Cyanobacteria(100);Melainabacteria(100);Vampirovibrionales(100);Vampirovibrionales_fa(100);Vampirovibrionales_ge(100);	Otu00500	0	0.110242	0.0118886	0.117759	0	0	0	0	0	0
	Otu00501	Bacteria(100);Cyanobacteria(100);Oxyphotobacteria(100);Oxyphotobacteria_unclassified(100);Oxyphotobacteria_unclassified(100);Oxyphotobacteria_unclassified(100);	Otu00501	0	0.173237	0	0.0785061	0	0	0	0	0	0
	Otu00502	Bacteria(100);Proteobacteria(100);Gammaproteobacteria(100);Xanthomonadales(100);Xanthomonadaceae(100);Lysobacter(90);	Otu00502	0	0.0892435	0.0285327	0.0841137	0	0	0	0	0.0109409	0
	Otu00503	Bacteria(100);Gemmatimonadetes(100);Gemmatimonadetes(100);Gemmatimonadales(100);Gemmatimonadaceae(100);uncultured(100);	Otu00503	0.0902683	0	0	0	0	0	0	0	0	0
	Otu00504	Bacteria(100);Chloroflexi(100);Chloroflexia(100);Kallotenuales(100);AKIW781(100);AKIW781_ge(100);	Otu00504	0	0.0524962	0.0451768	0.0560758	0	0	0	0	0.0291758	0
	Otu00505	Bacteria(100);Actinobacteria(100);Nitriliruptoria(100);Nitriliruptorales(100);Nitriliruptoraceae(100);Nitriliruptoraceae_ge(100);	Otu00505	0	0.13649	0	0.117759	0	0	0	0	0	0
	Otu00506	Bacteria(100);Proteobacteria(100);Deltaproteobacteria(100);Oligoflexales(100);Oligoflexaceae(100);Oligoflexus(100);	Otu00506	0	0.0209985	0.0832204	0.0336455	0	0.00613949	0	0	0	0
	Otu00507	Bacteria(100);Chloroflexi(100);TK10(100);TK10_or(100);TK10_fa(100);TK10_ge(100);	Otu00507	0	0	0.102242	0	0	0	0	0	0.00729395	0
	Otu00508	Bacteria(100);Planctomycetes(100);Planctomycetacia(100);Pirellulales(100);Pirellulaceae(100);uncultured(98);	Otu00508	0.0672211	0	0	0	0	0	0.0548005	0	0	0
	Otu00509	Bacteria(100);Proteobacteria(100);Alphaproteobacteria(100);Rhizobiales(100);Methyloligellaceae(100);Methyloceanibacter(100);	Otu00509	0.0537769	0.0209985	0	0.0112152	0	0	0.0548005	0	0.00364697	0
	Otu00510	Bacteria(100);Acidobacteria(100);Subgroup_6(100);Subgroup_6_or(100);Subgroup_6_fa(100);Subgroup_6_ge(100);	Otu00510	0	0	0	0	0	0	0	0	0.164114	0
	Otu00511	Bacteria(100);Acidobacteria(100);Subgroup_6(100);Subgroup_6_or(100);Subgroup_6_fa(100);Subgroup_6_ge(100);	Otu00511	0.0864271	0	0	0	0	0	0	0	0	0
	Otu00512	Bacteria(100);Proteobacteria(100);Alphaproteobacteria(100);Sphingomonadales(100);Sphingomonadaceae(100);Sphingomonas(85);	Otu00512	0	0	0.0713318	0	0	0	0	0.053142	0	0.0109778
	Otu00513	Bacteria(100);Acidobacteria(100);Blastocatellia_(Subgroup_4)(100);Blastocatellales(100);Blastocatellaceae(100);Blastocatella(98);	Otu00513	0	0	0	0	0	0.276277	0	0	0	0
	Otu00514	Bacteria(100);Bacteroidetes(100);Rhodothermia(100);Rhodothermales(100);Rhodothermaceae(100);Rhodothermaceae_ge(100);	Otu00514	0	0.152239	0.0095109	0.067291	0	0	0	0	0	0
	Otu00515	Bacteria(100);Chloroflexi(100);Chloroflexia(100);Thermomicrobiales(100);JG30-KF-CM45(100);JG30-KF-CM45_ge(100);	Otu00515	0	0	0	0	0	0	0	0	0.15682	0.0073185
	Otu00516	Bacteria(100);Cyanobacteria(100);Oxyphotobacteria(100);Nostocales(100);Microcystaceae(100);Chalicogloea_CCALA_975(100);	Otu00516	0	0	0.0713318	0.00560758	0	0.0859528	0	0	0	0
	Otu00517	Bacteria(100);Actinobacteria(100);Actinobacteria(100);Pseudonocardiales(100);Pseudonocardiaceae(100);Actinomycetospora(100);	Otu00517	0.0019206	0	0.00237773	0	0	0	0	0.17714	0	0.0109778
	Otu00518	Bacteria(100);Cyanobacteria(100);Oxyphotobacteria(100);Oxyphotobacteria_unclassified(100);Oxyphotobacteria_unclassified(100);Oxyphotobacteria_unclassified(100);	Otu00518	0	0.104992	0.00237773	0.128974	0	0	0	0	0	0
	Otu00519	Bacteria(100);Chloroflexi(100);Chloroflexia(100);Thermomicrobiales(100);JG30-KF-CM45(100);JG30-KF-CM45_ge(100);	Otu00519	0.0134442	0.00524962	0	0.0112152	0	0	0.0164402	0.017714	0.0109409	0.087822
	Otu00520	Bacteria(100);Deinococcus-Thermus(100);Deinococci(100);Deinococcales(100);Trueperaceae(100);Truepera(100);	Otu00520	0	0	0.10462	0	0	0	0	0	0	0
	Otu00521	Bacteria(100);Bacteroidetes(100);Rhodothermia(100);Balneolales(100);Balneolaceae(100);uncultured(100);	Otu00521	0	0	0	0	0	0	0.241122	0	0	0
	Otu00522	Bacteria(100);Actinobacteria(100);Actinobacteria(100);Frankiales(100);Sporichthyaceae(100);Sporichthya(100);	Otu00522	0.0595387	0.0157489	0.00475545	0.0336455	0	0	0.0109601	0	0	0
	Otu00523	Bacteria(100);Actinobacteria(100);Actinobacteria(100);Pseudonocardiales(66);Pseudonocardiaceae(66);Crossiella(60);	Otu00523	0	0	0.00713318	0	0.00289855	0	0.0109601	0	0.134938	0.00365925
	Otu00524	Bacteria(100);Proteobacteria(100);Alphaproteobacteria(100);Rhizobiales(100);Rhizobiales_Incertae_Sedis(98);Bauldia(98);	Otu00524	0.0653005	0	0	0	0	0.0552554	0	0	0	0
	Otu00525	Bacteria(100);Proteobacteria(100);Alphaproteobacteria(100);Caulobacterales(100);Caulobacteraceae(100);PMMR1(100);	Otu00525	0	0	0.0427991	0	0	0	0	0	0.0911743	0
	Otu00526	Bacteria(100);Proteobacteria(100);Alphaproteobacteria(100);Rickettsiales(96);SM2D12(96);SM2D12_ge(96);	Otu00526	0	0	0	0	0	0.263998	0	0	0	0
	Otu00527	Bacteria(100);Proteobacteria(100);Alphaproteobacteria(100);Sphingomonadales(100);Sphingomonadaceae(100);Sphingomonas(84);	Otu00527	0	0	0.102242	0	0	0	0	0	0	0
	Otu00528	Bacteria(100);Actinobacteria(100);Rubrobacteria(100);Rubrobacterales(100);Rubrobacteriaceae(100);Rubrobacter(100);	Otu00528	0	0.0997428	0	0.123367	0	0	0.0109601	0	0	0
	Otu00529	Bacteria(100);Actinobacteria(100);Rubrobacteria(100);Rubrobacterales(100);Rubrobacteriaceae(100);Rubrobacter(100);	Otu00529	0	0	0	0	0	0	0.0109601	0	0	0.150029
	Otu00530	Bacteria(100);Planctomycetes(100);Planctomycetacia(100);Pirellulales(100);Pirellulaceae(100);Pirellulaceae_unclassified(100);	Otu00530	0.0825859	0	0	0	0	0	0	0	0	0
	Otu00531	Bacteria(100);Chloroflexi(100);Chloroflexia(100);Thermomicrobiales(100);JG30-KF-CM45(100);JG30-KF-CM45_ge(100);	Otu00531	0	0.0367473	0.068954	0.0392531	0	0	0	0	0	0
	Otu00532	Bacteria(100);Actinobacteria(100);Actinobacteria(100);Propionibacteriales(100);Nocardioidaceae(100);Nocardioidaceae_unclassified(94);	Otu00532	0	0	0.0356659	0	0	0	0.00548005	0	0.0802334	0.0182963
	Otu00533	Bacteria(100);Planctomycetes(100);Planctomycetacia(100);Planctomycetales(100);Rubinisphaeraceae(100);Planctomicrobium(100);	Otu00533	0.0806653	0	0	0	0	0	0	0	0	0
	Otu00534	Bacteria(100);Proteobacteria(100);Alphaproteobacteria(100);Rhizobiales(100);Rhizobiales_Incertae_Sedis(100);uncultured(100);	Otu00534	0.0749035	0	0.00713318	0	0	0	0	0	0	0
	Otu00535	Bacteria(100);Proteobacteria(100);Alphaproteobacteria(100);Rhizobiales(100);Rhizobiaceae(100);Aureimonas(89);	Otu00535	0	0.00524962	0.00475545	0.00560758	0	0	0.0219202	0.0398565	0.0619985	0.029274
	Otu00536	Bacteria(100);Nitrospirae(100);Nitrospira(100);Nitrospirales(100);Nitrospiraceae(100);Nitrospira(100);	Otu00536	0.0806653	0	0	0	0	0	0	0	0	0
	Otu00537	Bacteria(100);Proteobacteria(100);Alphaproteobacteria(100);Rhizobiales(100);Devosiaceae(100);Devosia(91);	Otu00537	0	0	0	0	0	0	0	0	0.0145879	0.139052
	Otu00538	Bacteria(100);Gemmatimonadetes(100);Gemmatimonadetes(100);Gemmatimonadales(100);Gemmatimonadaceae(100);uncultured(100);	Otu00538	0	0	0	0	0	0.257859	0	0	0	0
	Otu00539	Bacteria(100);Bacteroidetes(100);Bacteroidia(100);Flavobacteriales(100);Flavobacteriaceae(100);Flavobacteriaceae_unclassified(100);	Otu00539	0	0	0	0	0	0	0	0	0	0.150029
	Otu00540	Bacteria(100);Actinobacteria(100);Actinobacteria(100);Propionibacteriales(100);Nocardioidaceae(100);Nocardioides(100);	Otu00540	0	0.00524962	0.0832204	0.0112152	0	0	0	0	0.0109409	0
	Otu00541	Bacteria(100);Bacteroidetes(100);Bacteroidia(100);Cytophagales(100);Cytophagales_unclassified(83);Cytophagales_unclassified(83);	Otu00541	0	0	0	0	0	0	0	0	0	0.150029
	Otu00542	Bacteria(100);Acidobacteria(100);Subgroup_6(100);Subgroup_6_or(100);Subgroup_6_fa(100);Subgroup_6_ge(100);	Otu00542	0.0230472	0	0	0	0	0.0859528	0.0822008	0	0	0
	Otu00543	Bacteria(100);Planctomycetes(100);Phycisphaerae(100);Phycisphaerales(100);Phycisphaeraceae(100);AKYG587(98);	Otu00543	0.0787447	0	0	0	0	0	0	0	0	0
	Otu00544	Bacteria(100);Proteobacteria(100);Alphaproteobacteria(100);Rhodobacterales(100);Rhodobacteraceae(100);Rhodobacteraceae_unclassified(100);	Otu00544	0	0.125991	0	0.0897213	0	0	0	0	0	0
	Otu00545	Bacteria(100);Planctomycetes(100);Phycisphaerae(100);Phycisphaerales(100);Phycisphaeraceae(100);Phycisphaeraceae_unclassified(100);	Otu00545	0.0710623	0	0	0	0	0	0.0164402	0	0	0
	Otu00546	Bacteria(100);Bacteroidetes(100);Bacteroidia(100);Cytophagales(100);Microscillaceae(100);uncultured(98);	Otu00546	0	0	0.00713318	0	0	0.104371	0	0	0.0729395	0
	Otu00547	Bacteria(100);Planctomycetes(93);vadinHA49(93);vadinHA49_or(93);vadinHA49_fa(93);vadinHA49_ge(93);	Otu00547	0	0	0	0	0	0.24558	0	0	0	0
	Otu00548	Bacteria(100);Proteobacteria(100);Alphaproteobacteria(100);Rhizobiales(100);A0839(100);A0839_ge(100);	Otu00548	0.0768241	0	0	0	0	0	0	0	0	0
	Otu00549	Bacteria(100);Proteobacteria(95);Deltaproteobacteria(95);Myxococcales(85);bacteriap25(85);bacteriap25_ge(85);	Otu00549	0.0749035	0	0	0	0	0	0	0	0	0
	Otu00550	Bacteria(100);Proteobacteria(100);Alphaproteobacteria(100);Rhodovibrionales(88);Fodinicurvataceae(88);Fodinicurvataceae_unclassified(88);	Otu00550	0	0	0	0.0168227	0	0	0.0164402	0.146141	0	0
	Otu00551	Bacteria(100);Bacteroidetes(100);Rhodothermia(100);Balneolales(100);Balneolaceae(100);uncultured(77);	Otu00551	0	0.110242	0	0.100936	0	0	0	0	0	0
	Otu00552	Bacteria(100);Proteobacteria(100);Alphaproteobacteria(100);Acetobacterales(100);Acetobacteraceae(100);Roseomonas(93);	Otu00552	0	0.0209985	0.0356659	0	0	0.12279	0	0	0	0
	Otu00553	Bacteria(100);Actinobacteria(100);Actinobacteria(100);Micrococcales(100);Micrococcaceae(100);Micrococcaceae_unclassified(75);	Otu00553	0	0	0	0	0	0	0	0.172712	0	0
	Otu00554	Bacteria(100);Planctomycetes(100);Planctomycetacia(100);Gemmatales(100);Gemmataceae(100);Gemmataceae_unclassified(98);	Otu00554	0	0.0104992	0.0404213	0.0168227	0	0.012279	0	0	0.0510576	0
	Otu00555	Bacteria(100);Chloroflexi(100);Chloroflexia(100);Thermomicrobiales(100);AKYG1722(85);AKYG1722_ge(85);	Otu00555	0.0038412	0	0	0	0	0.0675344	0.0822008	0	0.0364697	0
	Otu00556	Bacteria(100);Bacteroidetes(100);Bacteroidia(100);Cytophagales(100);Cytophagales_unclassified(90);Cytophagales_unclassified(90);	Otu00556	0	0	0	0	0	0	0.0219202	0.141712	0	0.0073185
	Otu00557	Bacteria(100);Acidobacteria(100);Blastocatellia_(Subgroup_4)(100);Blastocatellales(100);Blastocatellaceae(100);JGI_0001001-H03(98);	Otu00557	0.0710623	0	0.00237773	0	0	0	0	0	0	0
	Otu00558	Bacteria(100);Bacteroidetes(100);Bacteroidia(100);Chitinophagales(100);Chitinophagaceae(100);uncultured(100);	Otu00558	0	0	0.0641986	0	0	0	0	0	0.0401167	0
	Otu00559	Bacteria(100);Proteobacteria(100);Alphaproteobacteria(100);Sphingomonadales(100);Sphingomonadaceae(100);Sphingomonadaceae_unclassified(100);	Otu00559	0.0019206	0	0.00475545	0	0	0	0	0	0.127644	0
	Otu00560	Bacteria(100);Bacteroidetes(100);Bacteroidia(100);Cytophagales(100);Cyclobacteriaceae(100);Cyclobacteriaceae_unclassified(100);	Otu00560	0	0.0157489	0.068954	0.0112152	0	0	0	0	0	0.014637
	Otu00561	Bacteria(100);Proteobacteria(100);Alphaproteobacteria(100);Alphaproteobacteria_unclassified(95);Alphaproteobacteria_unclassified(95);Alphaproteobacteria_unclassified(95);	Otu00561	0.0499357	0	0	0	0	0.0736739	0	0	0	0
	Otu00562	Bacteria(100);Actinobacteria(100);Actinobacteria(100);Propionibacteriales(100);Nocardioidaceae(100);Nocardioides(100);	Otu00562	0	0	0.0903536	0	0	0	0	0	0	0
	Otu00563	Bacteria(100);Actinobacteria(100);Actinobacteria(100);Pseudonocardiales(100);Pseudonocardiaceae(100);Actinomycetospora(100);	Otu00563	0	0	0	0	0	0	0	0.168283	0	0
	Otu00564	Bacteria(100);Acidobacteria(100);Acidobacteriia(100);Solibacterales(100);Solibacteraceae_(Subgroup_3)(100);PAUC26f(100);	Otu00564	0.0345708	0	0	0	0	0	0.109601	0	0	0
	Otu00565	Bacteria(100);Actinobacteria(100);Actinobacteria(100);Pseudonocardiales(100);Pseudonocardiaceae(100);Actinomycetospora(100);	Otu00565	0	0	0	0	0	0	0	0	0.00364697	0.135392
	Otu00566	Bacteria(100);Proteobacteria(100);Deltaproteobacteria(100);Myxococcales(100);Polyangiaceae(100);Polyangiaceae_unclassified(85);	Otu00566	0	0.041997	0.0213995	0.0224303	0	0.012279	0.00548005	0	0.0510576	0
	Otu00567	Bacteria(100);Verrucomicrobia(100);Verrucomicrobiae(100);Chthoniobacterales(100);Terrimicrobiaceae(100);Terrimicrobium(100);	Otu00567	0	0	0	0	0	0.233301	0	0	0	0
	Otu00568	Bacteria(100);Proteobacteria(100);Gammaproteobacteria(100);PLTA13(100);PLTA13_fa(100);PLTA13_ge(100);	Otu00568	0.0710623	0	0	0	0	0	0	0	0	0
	Otu00569	Bacteria(100);Actinobacteria(100);Rubrobacteria(100);Rubrobacterales(100);Rubrobacteriaceae(100);Rubrobacter(100);	Otu00569	0	0.0839939	0.0309104	0.0448607	0	0	0	0	0	0
	Otu00570	Bacteria(100);Proteobacteria(100);Gammaproteobacteria(100);Xanthomonadales(100);Rhodanobacteraceae(100);Pseudofulvimonas(100);	Otu00570	0	0	0	0	0	0.227161	0	0	0	0
	Otu00571	Bacteria(100);Bacteroidetes(100);Rhodothermia(100);Rhodothermales(100);Rhodothermaceae(100);Rhodothermaceae_unclassified(52);	Otu00571	0	0.0104992	0	0	0	0	0	0	0.127644	0
	Otu00572	Bacteria(100);Actinobacteria(100);Thermoleophilia(100);Gaiellales(100);uncultured(100);uncultured_ge(100);	Otu00572	0.038412	0	0	0	0	0.104371	0	0	0	0
	Otu00573	Bacteria(100);Chloroflexi(100);Anaerolineae(100);SBR1031(100);A4b(100);A4b_ge(100);	Otu00573	0.0672211	0	0	0	0	0.012279	0	0	0	0
	Otu00574	Bacteria(100);Cyanobacteria(100);Oxyphotobacteria(100);Nostocales(100);Nostocales_unclassified(100);Nostocales_unclassified(100);	Otu00574	0	0.0577458	0	0.0841137	0	0	0.0164402	0	0	0.029274
	Otu00575	Bacteria(100);Proteobacteria(100);Alphaproteobacteria(100);Reyranellales(100);Reyranellaceae(100);Reyranella(100);	Otu00575	0.0019206	0	0	0	0	0.221022	0	0	0	0
	Otu00576	Bacteria(100);Chloroflexi(100);Anaerolineae(100);SBR1031(100);A4b(100);A4b_ge(100);	Otu00576	0	0.120741	0.0213995	0.0280379	0	0	0	0	0	0
	Otu00577	Bacteria(100);Proteobacteria(100);Alphaproteobacteria(100);Rhizobiales(100);uncultured(100);uncultured_ge(100);	Otu00577	0.0211266	0.0209985	0.00475545	0.0504682	0	0	0.0602806	0	0	0
	Otu00578	Bacteria(100);Chloroflexi(100);JG30-KF-CM66(100);JG30-KF-CM66_or(100);JG30-KF-CM66_fa(100);JG30-KF-CM66_ge(100);	Otu00578	0.0422533	0	0	0	0	0	0.0822008	0	0	0
	Otu00579	Bacteria(100);Gemmatimonadetes(100);Gemmatimonadetes(100);Gemmatimonadales(100);Gemmatimonadaceae(100);Gemmatimonas(100);	Otu00579	0	0	0.0879758	0	0	0	0	0	0	0
	Otu00580	Bacteria(100);Acidobacteria(100);Acidobacteriia(100);Solibacterales(100);Solibacteraceae_(Subgroup_3)(100);Solibacteraceae_(Subgroup_3)_unclassified(100);	Otu00580	0.0556975	0	0	0	0	0.0306974	0.0164402	0	0	0
	Otu00581	Bacteria(100);Chloroflexi(100);Anaerolineae(100);Ardenticatenales(100);Ardenticatenaceae(100);uncultured(100);	Otu00581	0	0	0	0	0	0	0	0	0.134938	0
	Otu00582	Bacteria(100);Planctomycetes(100);Phycisphaerae(100);Tepidisphaerales(100);WD2101_soil_group(100);WD2101_soil_group_ge(100);	Otu00582	0	0	0.0832204	0	0	0	0	0	0.00364697	0
	Otu00583	Bacteria(100);Proteobacteria(100);Deltaproteobacteria(100);Myxococcales(100);Haliangiaceae(100);Haliangium(100);	Otu00583	0	0	0.0166441	0	0	0.178045	0	0	0	0
	Otu00584	Bacteria(100);Actinobacteria(100);Rubrobacteria(100);Rubrobacterales(100);Rubrobacteriaceae(100);Rubrobacter(100);	Otu00584	0.00576181	0.0157489	0.0190218	0.0224303	0	0	0.0219202	0.035428	0.00729395	0.014637
	Otu00585	Bacteria(100);Acidobacteria(100);Subgroup_6(100);Subgroup_6_or(100);Subgroup_6_fa(100);Subgroup_6_ge(100);	Otu00585	0.0691417	0	0	0	0	0	0	0	0	0
	Otu00586	Bacteria(100);Gemmatimonadetes(100);Gemmatimonadetes(100);Gemmatimonadales(100);Gemmatimonadaceae(100);Gemmatimonadaceae_unclassified(100);	Otu00586	0.0019206	0.0262481	0.0190218	0.0616834	0	0	0.0383604	0.0132855	0	0.00365925
	Otu00587	Bacteria(100);Proteobacteria(100);Alphaproteobacteria(100);Rhizobiales(100);Beijerinckiaceae(100);Beijerinckiaceae_unclassified(89);	Otu00587	0	0.0104992	0.0451768	0.0168227	0	0.0184185	0	0	0.0328228	0
	Otu00588	Bacteria(100);Gemmatimonadetes(100);Gemmatimonadetes(100);Gemmatimonadales(100);Gemmatimonadaceae(100);Gemmatirosa(100);	Otu00588	0	0.041997	0.00475545	0.0280379	0	0	0	0	0.0765864	0
	Otu00589	Bacteria(100);Actinobacteria(100);Actinobacteria(100);Pseudonocardiales(100);Pseudonocardiaceae(100);Pseudonocardia(98);	Otu00589	0	0.0787443	0.00475545	0.067291	0	0	0	0	0	0.0256148
	Otu00590	Bacteria(100);Proteobacteria(100);Deltaproteobacteria(100);MBNT15(100);MBNT15_fa(100);MBNT15_ge(100);	Otu00590	0.0249678	0	0	0	0	0.135069	0.00548005	0	0	0
	Otu00591	Bacteria(100);Actinobacteria(100);Actinobacteria(100);Micrococcales(100);Micrococcaceae(100);Micrococcaceae_unclassified(100);	Otu00591	0	0	0	0	0	0	0	0.159426	0	0
	Otu00592	Bacteria(100);Bacteroidetes(100);Bacteroidia(100);Cytophagales(100);Microscillaceae(100);uncultured(100);	Otu00592	0.0672211	0	0	0	0	0	0	0	0	0
	Otu00593	Bacteria(100);Verrucomicrobia(100);Verrucomicrobiae(100);Chthoniobacterales(100);Chthoniobacteraceae(100);Chthoniobacter(100);	Otu00593	0	0.0262481	0.0570654	0.0336455	0	0	0	0	0	0
	Otu00594	Bacteria(100);Actinobacteria(100);Acidimicrobiia(100);Actinomarinales(100);uncultured(95);uncultured_ge(95);	Otu00594	0.0576181	0	0	0	0	0	0.0274003	0	0	0
	Otu00595	Bacteria(100);Actinobacteria(100);Thermoleophilia(100);Solirubrobacterales(100);67-14(100);67-14_ge(100);	Otu00595	0.0672211	0	0	0	0	0	0	0	0	0
	Otu00596	Bacteria(100);Proteobacteria(100);Gammaproteobacteria(100);Gammaproteobacteria_unclassified(89);Gammaproteobacteria_unclassified(89);Gammaproteobacteria_unclassified(89);	Otu00596	0.0672211	0	0	0	0	0	0	0	0	0
	Otu00597	Bacteria(100);Bacteroidetes(100);Ignavibacteria(100);OPB56(100);OPB56_fa(100);OPB56_ge(100);	Otu00597	0	0.0367473	0.0499322	0.0336455	0	0	0	0	0.00364697	0
	Otu00598	Bacteria(100);Actinobacteria(100);Actinobacteria(100);Corynebacteriales(100);Mycobacteriaceae(100);Mycobacterium(100);	Otu00598	0.00768241	0	0.0499322	0	0	0.0491159	0	0	0.00729395	0
	Otu00599	Bacteria(100);Chloroflexi(100);Chloroflexia(100);Kallotenuales(100);AKIW781(100);AKIW781_ge(100);	Otu00599	0	0.0157489	0.00713318	0.0168227	0	0	0	0	0.0948213	0
	Otu00600	Bacteria(100);Acidobacteria(100);Blastocatellia_(Subgroup_4)(100);Blastocatellales(100);Blastocatellaceae(100);Blastocatellaceae_ge(61);	Otu00600	0.0653005	0	0	0	0	0.00613949	0	0	0	0
	Otu00601	Bacteria(100);Proteobacteria(100);Alphaproteobacteria(100);Alphaproteobacteria_unclassified(100);Alphaproteobacteria_unclassified(100);Alphaproteobacteria_unclassified(100);	Otu00601	0.0653005	0	0	0	0	0	0	0	0	0
	Otu00602	Bacteria(100);Chloroflexi(100);Chloroflexia(100);Thermomicrobiales(100);JG30-KF-CM45(100);JG30-KF-CM45_ge(100);	Otu00602	0	0.0787443	0	0.100936	0	0	0.00548005	0	0	0
	Otu00603	Bacteria(100);Nitrospirae(100);Nitrospira(100);Nitrospirales(100);Nitrospiraceae(100);Nitrospira(100);	Otu00603	0.0653005	0	0	0	0	0	0	0	0	0
	Otu00604	Bacteria(100);Actinobacteria(100);Actinobacteria(100);Pseudonocardiales(100);Pseudonocardiaceae(100);Pseudonocardia(100);	Otu00604	0.0038412	0	0.0737095	0.00560758	0	0	0	0	0	0
	Otu00605	Bacteria(100);Actinobacteria(100);Acidimicrobiia(100);Microtrichales(100);uncultured(100);uncultured_ge(100);	Otu00605	0	0	0	0	0	0	0.0767207	0	0.0729395	0
	Otu00606	Bacteria(100);Bacteroidetes(100);Rhodothermia(100);Balneolales(100);Balneolaceae(100);Balneolaceae_unclassified(100);	Otu00606	0	0.0682451	0	0.117759	0	0	0	0	0	0
	Otu00607	Bacteria(100);Patescibacteria(100);Saccharimonadia(100);Saccharimonadales(100);Saccharimonadales_fa(100);Saccharimonadales_ge(100);	Otu00607	0	0	0	0	0	0	0	0	0.123997	0
	Otu00608	Bacteria(100);Bacteroidetes(100);Bacteroidia(100);Flavobacteriales(100);Cryomorphaceae(100);Cryomorpha(100);	Otu00608	0	0	0	0	0	0.208743	0	0	0	0
	Otu00609	Bacteria(100);Planctomycetes(100);Planctomycetacia(100);Pirellulales(100);Pirellulaceae(100);uncultured(100);	Otu00609	0.0653005	0	0	0	0	0	0	0	0	0
	Otu00610	Bacteria(100);Actinobacteria(100);Actinobacteria(100);Pseudonocardiales(100);Pseudonocardiaceae(100);Amycolatopsis(80);	Otu00610	0	0.125991	0	0.0560758	0	0	0	0	0	0
	Otu00611	Bacteria(100);Gemmatimonadetes(100);Gemmatimonadetes(100);Gemmatimonadales(100);Gemmatimonadaceae(100);uncultured(100);	Otu00611	0.0038412	0	0	0	0	0	0.175362	0	0	0
	Otu00612	Bacteria(100);Chloroflexi(100);Anaerolineae(100);Ardenticatenales(100);Ardenticatenaceae(100);uncultured(100);	Otu00612	0.0576181	0	0	0	0	0.024558	0	0	0	0
	Otu00613	Bacteria(100);Proteobacteria(100);Gammaproteobacteria(100);Betaproteobacteriales(100);Nitrosomonadaceae(100);MND1(100);	Otu00613	0.0422533	0	0	0	0	0	0.0657606	0	0	0
	Otu00614	Bacteria(100);Acidobacteria(100);Blastocatellia_(Subgroup_4)(100);Blastocatellales(100);Blastocatellaceae(100);Stenotrophobacter(100);	Otu00614	0.0153648	0	0	0	0	0.159627	0	0	0	0
	Otu00615	Bacteria(100);Actinobacteria(100);Acidimicrobiia(100);Microtrichales(100);Ilumatobacteraceae(100);Ilumatobacter(100);	Otu00615	0.00576181	0.0209985	0.0142664	0.00560758	0	0.0675344	0	0	0.0328228	0
	Otu00616	Bacteria(100);Actinobacteria(100);Nitriliruptoria(100);Euzebyales(100);Euzebyaceae(100);uncultured(100);	Otu00616	0.00576181	0.00524962	0	0.0112152	0	0	0.0109601	0	0.0948213	0
	Otu00617	Bacteria(100);Deinococcus-Thermus(100);Deinococci(100);Deinococcales(100);Deinococcaceae(100);Deinococcaceae_unclassified(95);	Otu00617	0	0.0104992	0.00475545	0.0392531	0	0	0	0	0.0838804	0
	Otu00618	Bacteria(100);Bacteroidetes(100);Bacteroidia(100);Flavobacteriales(100);Flavobacteriaceae(100);Flavobacteriaceae_unclassified(100);	Otu00618	0	0	0	0	0.0956522	0	0	0	0	0
	Otu00619	Bacteria(100);Proteobacteria(100);Alphaproteobacteria(100);Tistrellales(100);Geminicoccaceae(100);uncultured(100);	Otu00619	0	0.0944931	0	0.0841137	0	0	0	0	0	0
	Otu00620	Bacteria(100);Proteobacteria(100);Alphaproteobacteria(100);Caulobacterales(100);Hyphomonadaceae(100);Hyphomonas(100);	Otu00620	0	0	0	0	0	0.202603	0	0	0	0
	Otu00621	Bacteria(100);Actinobacteria(100);Acidimicrobiia(100);Microtrichales(100);Iamiaceae(97);Iamia(97);	Otu00621	0	0.0629954	0.0190218	0.0728986	0	0	0	0	0	0
	Otu00622	Bacteria(100);Planctomycetes(100);Phycisphaerae(100);Tepidisphaerales(100);WD2101_soil_group(100);WD2101_soil_group_ge(100);	Otu00622	0	0	0.0784649	0	0	0	0	0	0	0
	Otu00623	Bacteria(100);Actinobacteria(100);Actinobacteria(100);Micrococcales(100);Intrasporangiaceae(100);Aquipuribacter(100);	Otu00623	0	0	0.0118886	0	0	0	0	0.123998	0	0
	Otu00624	Bacteria(100);Actinobacteria(100);Rubrobacteria(100);Rubrobacterales(100);Rubrobacteriaceae(100);Rubrobacter(100);	Otu00624	0	0.0157489	0	0.0168227	0	0	0.0109601	0.061999	0.0401167	0
	Otu00625	Bacteria(100);Bacteroidetes(100);Bacteroidia(100);Cytophagales(100);Cyclobacteriaceae(100);Cyclobacteriaceae_unclassified(91);	Otu00625	0	0.0997428	0	0.0785061	0	0	0	0	0	0
	Otu00626	Bacteria(100);Bacteroidetes(100);Bacteroidia(100);Cytophagales(100);Microscillaceae(100);uncultured(100);	Otu00626	0	0	0	0	0	0.202603	0	0	0	0
	Otu00627	Bacteria(100);Bacteria_unclassified(100);Bacteria_unclassified(100);Bacteria_unclassified(100);Bacteria_unclassified(100);Bacteria_unclassified(100);	Otu00627	0	0.041997	0.0118886	0.0616834	0	0.012279	0.0109601	0	0.0182349	0
	Otu00628	Bacteria(100);Proteobacteria(100);Gammaproteobacteria(100);Xanthomonadales(100);Rhodanobacteraceae(100);Rhodanobacteraceae_unclassified(79);	Otu00628	0.0172854	0	0	0	0	0.147348	0	0	0	0
	Otu00629	Bacteria(100);Actinobacteria(100);Actinobacteria(100);Propionibacteriales(100);Nocardioidaceae(100);Nocardioidaceae_unclassified(100);	Otu00629	0	0.0734947	0.0095109	0.0841137	0	0	0	0	0	0
	Otu00630	Bacteria(100);Verrucomicrobia(100);Verrucomicrobiae(100);Chthoniobacterales(100);Terrimicrobiaceae(100);Terrimicrobium(100);	Otu00630	0.0595387	0	0	0	0	0.012279	0	0	0	0
	Otu00631	Bacteria(100);Actinobacteria(100);Acidimicrobiia(100);Microtrichales(100);Microtrichaceae(100);uncultured(100);	Otu00631	0.0038412	0.0262481	0.0213995	0.067291	0	0	0.0274003	0	0	0
	Otu00632	Bacteria(100);Chloroflexi(100);Chloroflexia(100);Thermomicrobiales(100);AKYG1722(100);AKYG1722_ge(100);	Otu00632	0.00576181	0.0577458	0.0118886	0.0728986	0	0	0.00548005	0	0	0
	Otu00633	Bacteria(100);Proteobacteria(100);Alphaproteobacteria(100);Rhodospirillales(100);Rhodospirillaceae(100);uncultured(100);	Otu00633	0.0403326	0	0	0	0	0.0736739	0	0	0	0
	Otu00634	Bacteria(100);Bacteroidetes(100);Bacteroidia(100);Cytophagales(100);Microscillaceae(100);OLB12(100);	Otu00634	0	0	0	0	0	0.202603	0	0	0	0
	Otu00635	Bacteria(100);Proteobacteria(100);Alphaproteobacteria(100);uncultured(91);uncultured_fa(91);uncultured_ge(91);	Otu00635	0.0633799	0	0	0	0	0	0	0	0	0
	Otu00636	Bacteria(100);Proteobacteria(100);Gammaproteobacteria(100);Xanthomonadales(100);Xanthomonadaceae(100);Luteimonas(100);	Otu00636	0.0134442	0	0	0	0	0	0.131521	0	0.00729395	0
	Otu00637	Bacteria(100);Proteobacteria(100);Gammaproteobacteria(100);Betaproteobacteriales(100);Burkholderiaceae(100);Burkholderiaceae_unclassified(91);	Otu00637	0.0614593	0	0	0	0	0	0	0	0	0
	Otu00638	Bacteria(100);Cyanobacteria(100);Oxyphotobacteria(100);Oxyphotobacteria_unclassified(100);Oxyphotobacteria_unclassified(100);Oxyphotobacteria_unclassified(100);	Otu00638	0.0614593	0	0	0	0	0	0	0	0	0
	Otu00639	Bacteria(100);Chloroflexi(100);Chloroflexia(100);Thermomicrobiales(100);JG30-KF-CM45(100);JG30-KF-CM45_ge(100);	Otu00639	0.019206	0	0	0.0224303	0	0.012279	0.0164402	0	0	0.0475703
	Otu00640	Bacteria(100);Proteobacteria(100);Alphaproteobacteria(100);Rhodobacterales(100);Rhodobacteraceae(100);Rhodobacteraceae_unclassified(100);	Otu00640	0	0	0	0	0	0.0306974	0	0	0.0984683	0
	Otu00641	Bacteria(100);Gemmatimonadetes(100);Gemmatimonadetes(100);Gemmatimonadales(100);Gemmatimonadaceae(100);uncultured(100);	Otu00641	0.00576181	0	0	0	0	0.178045	0	0	0	0
	Otu00642	Bacteria(100);Gemmatimonadetes(100);BD2-11_terrestrial_group(100);BD2-11_terrestrial_group_or(100);BD2-11_terrestrial_group_fa(100);BD2-11_terrestrial_group_ge(100);	Otu00642	0.019206	0	0	0	0	0	0.120561	0	0	0
	Otu00643	Bacteria(100);Chloroflexi(100);Chloroflexia(100);Thermomicrobiales(100);JG30-KF-CM45(100);JG30-KF-CM45_ge(100);	Otu00643	0	0	0.0760872	0	0	0	0	0	0	0
	Otu00644	Bacteria(100);Firmicutes(100);Bacilli(100);Bacillales(100);Bacillaceae(94);Bacillus(94);	Otu00644	0	0	0	0	0	0.196464	0	0	0	0
	Otu00645	Bacteria(100);Proteobacteria(100);Deltaproteobacteria(100);Oligoflexales(100);Oligoflexaceae(100);Silvanigrella(91);	Otu00645	0	0	0.0760872	0	0	0	0	0	0	0
	Otu00646	Bacteria(100);Proteobacteria(100);Alphaproteobacteria(100);uncultured(97);uncultured_fa(97);uncultured_ge(97);	Otu00646	0	0	0	0	0	0.00613949	0.169882	0	0	0
	Otu00647	Bacteria(100);Planctomycetes(100);Planctomycetacia(100);Planctomycetales(100);uncultured(100);uncultured_ge(100);	Otu00647	0.0614593	0	0	0	0	0	0	0	0	0
	Otu00648	Bacteria(100);Bacteroidetes(100);Bacteroidia(100);Chitinophagales(100);Saprospiraceae(100);uncultured(100);	Otu00648	0	0	0	0	0	0.190324	0	0	0	0
	Otu00649	Bacteria(100);Proteobacteria(100);Gammaproteobacteria(100);Competibacterales(100);Competibacteraceae(100);Plasticicumulans(100);	Otu00649	0	0.0787443	0	0.0897213	0	0	0	0	0	0
	Otu00650	Bacteria(100);Actinobacteria(100);Actinobacteria(100);Streptomycetales(100);Streptomycetaceae(100);Streptomyces(97);	Otu00650	0.0249678	0	0.0166441	0	0	0	0.0602806	0	0	0
	Otu00651	Bacteria(100);Proteobacteria(100);Gammaproteobacteria(100);Gammaproteobacteria_unclassified(97);Gammaproteobacteria_unclassified(97);Gammaproteobacteria_unclassified(97);	Otu00651	0.0595387	0	0	0	0	0	0	0	0	0
	Otu00652	Bacteria(100);Actinobacteria(100);Actinobacteria(100);Pseudonocardiales(100);Pseudonocardiaceae(100);Pseudonocardiaceae_unclassified(100);	Otu00652	0	0.0104992	0	0	0	0	0.158922	0	0	0
	Otu00653	Bacteria(100);Bacteroidetes(100);Bacteroidia(100);Cytophagales(100);Cyclobacteriaceae(100);Fulvivirga(100);	Otu00653	0	0	0	0	0	0	0	0.137284	0	0
	Otu00654	Bacteria(100);Planctomycetes(100);Planctomycetacia(100);Gemmatales(100);Gemmataceae(100);uncultured(100);	Otu00654	0.0595387	0	0	0	0	0	0	0	0	0
	Otu00655	Bacteria(100);Proteobacteria(100);Alphaproteobacteria(100);Rhizobiales(100);Rhodobiaceae(100);Tepidamorphus(100);	Otu00655	0	0.0944931	0	0.0728986	0	0	0	0	0	0
	Otu00656	Bacteria(100);Chloroflexi(100);Anaerolineae(100);Ardenticatenales(100);Ardenticatenaceae(100);uncultured(100);	Otu00656	0	0	0	0	0	0	0	0	0.113056	0
	Otu00657	Bacteria(100);Proteobacteria(100);Alphaproteobacteria(100);Rhodobacterales(100);Rhodobacteraceae(100);Rhodobacteraceae_unclassified(100);	Otu00657	0	0	0	0	0	0.190324	0	0	0	0
	Otu00658	Bacteria(100);Gemmatimonadetes(100);Gemmatimonadetes(100);Gemmatimonadales(100);Gemmatimonadaceae(100);uncultured(100);	Otu00658	0.0595387	0	0	0	0	0	0	0	0	0
	Otu00659	Bacteria(100);Bacteroidetes(100);Ignavibacteria(100);Kryptoniales(100);BSV26(100);BSV26_ge(100);	Otu00659	0.0595387	0	0	0	0	0	0	0	0	0
	Otu00660	Bacteria(100);Bacteroidetes(100);Rhodothermia(100);Rhodothermales(100);Rhodothermaceae(100);uncultured(100);	Otu00660	0	0.041997	0.0356659	0.0448607	0	0	0	0	0	0
	Otu00661	Bacteria(100);Chloroflexi(100);Chloroflexia(100);Thermomicrobiales(100);AKYG1722(100);AKYG1722_ge(100);	Otu00661	0.00576181	0.0682451	0.00237773	0.0168227	0	0	0.0164402	0	0.0182349	0.0109778
	Otu00662	Bacteria(100);Bacteroidetes(100);Rhodothermia(100);Balneolales(100);Balneolaceae(100);Balneolaceae_unclassified(100);	Otu00662	0	0.0892435	0	0.0785061	0	0	0	0	0	0
	Otu00663	Bacteria(100);Chloroflexi(100);Anaerolineae(100);SBR1031(100);A4b(100);A4b_ge(100);	Otu00663	0	0	0	0	0	0.190324	0	0	0	0
	Otu00664	Bacteria(100);Planctomycetes(100);Planctomycetacia(100);Isosphaerales(100);Isosphaeraceae(100);Isosphaeraceae_unclassified(100);	Otu00664	0.0480151	0	0	0	0	0	0.0109601	0	0	0.0109778
	Otu00665	Bacteria(100);Acidobacteria(100);Subgroup_6(100);Subgroup_6_or(100);Subgroup_6_fa(100);Subgroup_6_ge(100);	Otu00665	0	0.0104992	0.0404213	0.0616834	0	0	0	0	0	0
	Otu00666	Bacteria(100);Actinobacteria(100);Actinobacteria(100);Kineosporiales(100);Kineosporiaceae(100);Kineosporiaceae_unclassified(64);	Otu00666	0	0.0314977	0.0332882	0.0112152	0	0	0	0	0.0291758	0
	Otu00667	Bacteria(100);Proteobacteria(100);Gammaproteobacteria(100);Betaproteobacteriales(100);Burkholderiaceae(100);Burkholderiaceae_unclassified(100);	Otu00667	0	0.0262481	0.0166441	0.0168227	0	0.012279	0	0	0.0474106	0
	Otu00668	Bacteria(100);Actinobacteria(100);Acidimicrobiia(100);Microtrichales(100);Microtrichales_unclassified(100);Microtrichales_unclassified(100);	Otu00668	0.0460945	0	0	0	0	0	0.0109601	0	0.0145879	0
	Otu00669	Bacteria(100);Proteobacteria(100);Alphaproteobacteria(100);Rhizobiales(100);Hyphomicrobiaceae(100);Hyphomicrobium(87);	Otu00669	0.00576181	0	0	0	0	0.165766	0	0	0	0
	Otu00670	Bacteria(100);Actinobacteria(100);Acidimicrobiia(100);Actinomarinales(100);uncultured(100);uncultured_ge(100);	Otu00670	0.00960301	0	0	0	0	0	0.137001	0	0	0
	Otu00671	Bacteria(100);Acidobacteria(100);Acidobacteriia(100);Subgroup_2(100);Subgroup_2_fa(100);Subgroup_2_ge(100);	Otu00671	0.0576181	0	0	0	0	0	0	0	0	0
	Otu00672	Bacteria(100);Actinobacteria(100);Acidimicrobiia(100);Acidimicrobiia_unclassified(94);Acidimicrobiia_unclassified(94);Acidimicrobiia_unclassified(94);	Otu00672	0	0.041997	0.0118886	0.0953289	0	0	0	0	0	0
	Otu00673	Bacteria(100);Actinobacteria(100);Thermoleophilia(100);Solirubrobacterales(100);67-14(100);67-14_ge(100);	Otu00673	0.0268884	0.0157489	0.00237773	0	0	0.012279	0.0493205	0	0.00364697	0
	Otu00674	Bacteria(100);Planctomycetes(100);OM190(100);OM190_or(100);OM190_fa(100);OM190_ge(100);	Otu00674	0.0345708	0	0	0	0	0	0.0602806	0	0	0
	Otu00675	Bacteria(100);Verrucomicrobia(100);Verrucomicrobiae(100);Opitutales(100);Opitutaceae(100);Opitutus(100);	Otu00675	0.0230472	0	0	0	0	0.104371	0	0	0	0
	Otu00676	Bacteria(100);Bacteroidetes(100);Bacteroidia(100);Cytophagales(100);Cyclobacteriaceae(90);Cyclobacteriaceae_unclassified(90);	Otu00676	0	0	0	0	0	0	0	0	0	0.106118
	Otu00677	Bacteria(100);Planctomycetes(100);Phycisphaerae(100);Tepidisphaerales(100);Tepidisphaeraceae(100);Tepidisphaeraceae_ge(100);	Otu00677	0	0.0577458	0.0309104	0.0280379	0	0	0	0	0	0
	Otu00678	Bacteria(100);Verrucomicrobia(100);Verrucomicrobiae(100);Verrucomicrobiales(100);Verrucomicrobiaceae(100);uncultured(100);	Otu00678	0.0556975	0	0	0	0	0	0	0	0	0
	Otu00679	Bacteria(100);Bacteroidetes(100);Bacteroidia(100);Cytophagales(100);Microscillaceae(100);Siphonobacter(100);	Otu00679	0	0	0	0	0	0.178045	0	0	0	0
	Otu00680	Bacteria(100);Actinobacteria(100);Acidimicrobiia(100);Actinomarinales(100);uncultured(100);uncultured_ge(100);	Otu00680	0.00576181	0	0	0	0	0	0.142481	0	0	0
	Otu00681	Bacteria(100);Nitrospirae(100);Nitrospira(100);Nitrospirales(100);Nitrospiraceae(100);Nitrospira(100);	Otu00681	0	0	0	0	0	0.0798134	0.0876808	0	0	0
	Otu00682	Bacteria(100);Chloroflexi(100);Chloroflexia(100);Thermomicrobiales(100);JG30-KF-CM45(100);JG30-KF-CM45_ge(100);	Otu00682	0	0	0.0641986	0.0112152	0	0	0	0	0	0
	Otu00683	Bacteria(100);Chloroflexi(100);Gitt-GS-136(100);Gitt-GS-136_or(100);Gitt-GS-136_fa(100);Gitt-GS-136_ge(100);	Otu00683	0.028809	0	0	0.0336455	0	0	0.0438404	0	0	0
	Otu00684	Bacteria(100);Proteobacteria(100);Gammaproteobacteria(100);Nitrococcales(100);Nitrococcaceae(100);Nitrococcaceae_unclassified(63);	Otu00684	0.00768241	0	0	0.0336455	0	0	0.104121	0	0	0
	Otu00685	Bacteria(100);Planctomycetes(100);Planctomycetacia(100);Pirellulales(100);Pirellulaceae(100);Pir4_lineage(100);	Otu00685	0.0518563	0	0	0	0	0	0.0109601	0	0	0
	Otu00686	Bacteria(100);Planctomycetes(100);Planctomycetacia(100);Pirellulales(100);Pirellulaceae(100);Pir4_lineage(73);	Otu00686	0.0460945	0	0	0	0	0.00613949	0.0109601	0	0.00729395	0
	Otu00687	Bacteria(100);Rokubacteria(100);NC10(100);Rokubacteriales(100);Rokubacteriales_fa(100);Rokubacteriales_ge(100);	Otu00687	0.0460945	0	0	0	0	0	0.0274003	0	0	0
	Otu00688	Bacteria(100);Actinobacteria(100);Actinobacteria(100);Propionibacteriales(100);Nocardioidaceae(100);Nocardioides(100);	Otu00688	0	0.0314977	0.0427991	0.0224303	0	0	0	0	0	0
	Otu00689	Bacteria(100);Latescibacteria(100);Latescibacteria_cl(100);Latescibacteria_or(100);Latescibacteria_fa(100);Latescibacteria_ge(100);	Otu00689	0.0537769	0	0	0	0	0	0	0	0	0
	Otu00690	Bacteria(100);Gemmatimonadetes(100);BD2-11_terrestrial_group(100);BD2-11_terrestrial_group_or(100);BD2-11_terrestrial_group_fa(100);BD2-11_terrestrial_group_ge(100);	Otu00690	0	0.0734947	0	0.0224303	0	0.024558	0.0109601	0	0.00729395	0.0073185
	Otu00691	Bacteria(100);Actinobacteria(100);Actinobacteria(100);Propionibacteriales(97);Propionibacteriaceae(86);Propionibacteriaceae_unclassified(79);	Otu00691	0.0038412	0.0892435	0	0.0504682	0	0	0	0	0	0
	Otu00692	Bacteria(100);Bacteria_unclassified(97);Bacteria_unclassified(97);Bacteria_unclassified(97);Bacteria_unclassified(97);Bacteria_unclassified(97);	Otu00692	0.0537769	0	0	0	0	0	0	0	0	0
	Otu00693	Bacteria(100);Gemmatimonadetes(100);Gemmatimonadetes(100);Gemmatimonadales(100);Gemmatimonadaceae(100);uncultured(100);	Otu00693	0.0537769	0	0	0	0	0	0	0	0	0
	Otu00694	Bacteria(100);Actinobacteria(100);Acidimicrobiia(100);uncultured(61);uncultured_fa(61);uncultured_ge(61);	Otu00694	0	0	0.0665763	0	0	0	0	0	0	0
	Otu00695	Bacteria(100);Verrucomicrobia(100);Verrucomicrobiae(100);Pedosphaerales(100);Pedosphaeraceae(100);Pedosphaeraceae_ge(100);	Otu00695	0	0	0.0665763	0	0	0	0	0	0	0
	Otu00696	Bacteria(100);Planctomycetes(100);Phycisphaerae(100);Phycisphaerales(100);Phycisphaeraceae(100);Phycisphaeraceae_unclassified(100);	Otu00696	0.0537769	0	0	0	0	0	0	0	0	0
	Otu00697	Bacteria(100);Proteobacteria(100);Alphaproteobacteria(100);Reyranellales(100);Reyranellaceae(100);uncultured(100);	Otu00697	0	0	0	0	0	0.171906	0	0	0	0
	Otu00698	Bacteria(100);Planctomycetes(100);Phycisphaerae(100);Phycisphaerales(100);Phycisphaeraceae(100);uncultured(100);	Otu00698	0	0.0577458	0	0.0953289	0	0	0	0	0	0
	Otu00699	Bacteria(100);Chloroflexi(100);JG30-KF-CM66(100);JG30-KF-CM66_or(100);JG30-KF-CM66_fa(100);JG30-KF-CM66_ge(100);	Otu00699	0.0172854	0	0	0	0	0.11665	0	0	0	0
	Otu00700	Bacteria(100);Bacteroidetes(100);Bacteroidia(100);Cytophagales(100);Hymenobacteraceae(100);Adhaeribacter(100);	Otu00700	0	0.0577458	0.0166441	0.0560758	0	0	0	0	0	0
	Otu00701	Bacteria(100);Actinobacteria(100);Thermoleophilia(100);Solirubrobacterales(100);67-14(83);67-14_ge(83);	Otu00701	0	0.0524962	0.00713318	0.0841137	0	0	0	0	0	0
	Otu00702	Bacteria(100);Actinobacteria(100);Actinobacteria(100);Micrococcales(100);Micrococcaceae(100);Micrococcaceae_unclassified(100);	Otu00702	0	0	0	0	0	0	0	0.11957	0	0
	Otu00703	Bacteria(100);Actinobacteria(100);Thermoleophilia(100);Solirubrobacterales(100);67-14(97);67-14_ge(97);	Otu00703	0	0	0	0	0	0	0	0	0.0583516	0.0402518
	Otu00704	Bacteria(100);Actinobacteria(100);Rubrobacteria(100);Rubrobacterales(100);Rubrobacteriaceae(100);Rubrobacter(100);	Otu00704	0.0019206	0.00524962	0.00237773	0	0	0	0.0657606	0.0487135	0	0.00365925
	Otu00705	Bacteria(100);Actinobacteria(100);Acidimicrobiia(100);Microtrichales(100);uncultured(100);uncultured_ge(100);	Otu00705	0.0038412	0.0157489	0.0451768	0	0	0	0	0	0.0109409	0
	Otu00706	Bacteria(100);Proteobacteria(100);Deltaproteobacteria(100);Myxococcales(100);Sandaracinaceae(100);uncultured(97);	Otu00706	0	0.0209985	0.0451768	0.0224303	0	0	0	0	0	0
	Otu00707	Bacteria(100);Proteobacteria(100);Deltaproteobacteria(100);Myxococcales(100);Nannocystaceae(100);Nannocystis(100);	Otu00707	0.0460945	0	0	0	0	0.0184185	0	0	0	0
	Otu00708	Bacteria(100);Proteobacteria(100);Alphaproteobacteria(100);Caulobacterales(100);Parvularculaceae(100);Parvularculaceae_unclassified(82);	Otu00708	0.0403326	0	0	0	0	0	0.0328803	0	0	0
	Otu00709	Bacteria(100);Actinobacteria(100);Rubrobacteria(100);Rubrobacterales(100);Rubrobacteriaceae(100);Rubrobacter(100);	Otu00709	0	0	0	0.00560758	0.0144928	0	0.0383604	0.0398565	0	0.0182963
	Otu00710	Bacteria(100);Proteobacteria(100);Alphaproteobacteria(100);Sphingomonadales(100);Sphingomonadaceae(100);Sphingomonas(71);	Otu00710	0	0.00524962	0.0594431	0.00560758	0	0	0	0	0	0
	Otu00711	Bacteria(100);Patescibacteria(100);Saccharimonadia(100);Saccharimonadales(100);Saccharimonadales_fa(100);Saccharimonadales_ge(100);	Otu00711	0	0.0104992	0.0475545	0.0224303	0	0	0	0	0.00364697	0
	Otu00712	Bacteria(100);Acidobacteria(100);Blastocatellia_(Subgroup_4)(100);Pyrinomonadales(100);Pyrinomonadaceae(100);RB41(100);	Otu00712	0	0	0	0	0	0	0	0	0.0984683	0
	Otu00713	Bacteria(100);Proteobacteria(100);Alphaproteobacteria(100);Rhodobacterales(100);Rhodobacteraceae(100);Palleronia(60);	Otu00713	0	0.041997	0	0.0112152	0	0	0	0	0	0.0622073
	Otu00714	Bacteria(100);Proteobacteria(100);Alphaproteobacteria(100);Rhizobiales(100);Amb-16S-1323(100);Amb-16S-1323_ge(100);	Otu00714	0.0307296	0	0	0	0	0	0.0602806	0	0	0
	Otu00715	Bacteria(100);Actinobacteria(100);Actinobacteria(100);Propionibacteriales(100);Nocardioidaceae(100);Nocardioides(100);	Otu00715	0	0	0.0618209	0	0	0	0	0	0	0
	Otu00716	Bacteria(100);Bacteroidetes(100);Bacteroidia(100);Cytophagales(100);Cyclobacteriaceae(100);Tunicatimonas(100);	Otu00716	0	0	0	0	0	0	0	0	0	0.0951405
	Otu00717	Bacteria(100);Actinobacteria(100);Thermoleophilia(100);Solirubrobacterales(100);Solirubrobacterales_unclassified(54);Solirubrobacterales_unclassified(54);	Otu00717	0	0.0577458	0.026155	0.0224303	0	0	0	0	0	0
	Otu00718	Bacteria(100);Actinobacteria(100);Acidimicrobiia(100);IMCC26256(100);IMCC26256_fa(100);IMCC26256_ge(100);	Otu00718	0.038412	0	0	0	0	0.0368369	0	0	0	0
	Otu00719	Bacteria(100);WS2(100);WS2_cl(100);WS2_or(100);WS2_fa(100);WS2_ge(100);	Otu00719	0	0	0	0	0	0.159627	0	0	0	0
	Otu00720	Bacteria(100);Proteobacteria(100);Alphaproteobacteria(100);Rhizobiales(97);Methyloligellaceae(97);uncultured(85);	Otu00720	0.0019206	0.0314977	0	0.0392531	0	0	0.0219202	0.035428	0	0
	Otu00721	Bacteria(100);Cyanobacteria(100);Oxyphotobacteria(100);Oxyphotobacteria_unclassified(85);Oxyphotobacteria_unclassified(85);Oxyphotobacteria_unclassified(85);	Otu00721	0	0.0682451	0	0.0728986	0	0	0	0	0	0
	Otu00722	Bacteria(100);Bacteroidetes(100);Bacteroidia(100);Chitinophagales(100);Chitinophagaceae(100);Taibaiella(100);	Otu00722	0	0	0	0	0	0	0	0	0.0948213	0
	Otu00723	Bacteria(100);Bacteroidetes(100);Rhodothermia(100);Balneolales(100);Balneolaceae(100);Balneolaceae_unclassified(97);	Otu00723	0	0.0944931	0	0.0448607	0	0	0	0	0	0
	Otu00724	Bacteria(100);Chloroflexi(100);Chloroflexia(100);Thermomicrobiales(100);JG30-KF-CM45(100);JG30-KF-CM45_ge(100);	Otu00724	0	0	0.0570654	0.0112152	0	0	0	0	0	0
	Otu00725	Bacteria(100);Chloroflexi(100);Chloroflexia(100);Kallotenuales(100);AKIW781(100);AKIW781_ge(100);	Otu00725	0	0.0104992	0.0451768	0.0224303	0	0	0	0	0.00364697	0
	Otu00726	Bacteria(100);Bacteroidetes(100);Rhodothermia(100);Balneolales(100);Balneolaceae(100);uncultured(85);	Otu00726	0	0	0	0	0.0753623	0	0	0	0	0
	Otu00727	Bacteria(100);Acidobacteria(100);Acidobacteriia(100);Solibacterales(100);Solibacteraceae_(Subgroup_3)(100);PAUC26f(100);	Otu00727	0.0403326	0	0	0	0	0.0306974	0	0	0	0
	Otu00728	Bacteria(100);Chloroflexi(100);Chloroflexia(97);Thermomicrobiales(97);JG30-KF-CM45(97);JG30-KF-CM45_ge(97);	Otu00728	0	0.00524962	0.0475545	0.00560758	0	0	0	0	0.0145879	0
	Otu00729	Bacteria(100);Actinobacteria(100);Actinobacteria(100);Pseudonocardiales(100);Pseudonocardiaceae(100);Crossiella(97);	Otu00729	0.0499357	0	0	0	0	0	0	0	0	0
	Otu00730	Bacteria(100);Chloroflexi(100);Anaerolineae(100);Caldilineales(100);Caldilineaceae(100);uncultured(100);	Otu00730	0	0.0104992	0.0570654	0	0	0	0	0	0	0
	Otu00731	Bacteria(100);Proteobacteria(100);Deltaproteobacteria(100);Myxococcales(100);Haliangiaceae(100);Haliangium(100);	Otu00731	0	0	0.0618209	0	0	0	0	0	0	0
	Otu00732	Bacteria(100);Proteobacteria(100);Alphaproteobacteria(100);Tistrellales(100);Geminicoccaceae(100);Candidatus_Alysiosphaera(100);	Otu00732	0	0	0.0475545	0.0168227	0	0.0184185	0	0	0	0
	Otu00733	Bacteria(100);Proteobacteria(100);Alphaproteobacteria(100);Sphingomonadales(100);Sphingomonadaceae(100);Sphingomonadaceae_unclassified(100);	Otu00733	0	0.0577458	0.0118886	0.0504682	0	0	0	0	0	0
	Otu00734	Bacteria(100);Proteobacteria(100);Gammaproteobacteria(100);Acidiferrobacterales(100);Acidiferrobacteraceae(100);uncultured(92);	Otu00734	0	0.0209985	0.026155	0.0560758	0	0	0	0	0	0
	Otu00735	Bacteria(100);Proteobacteria(100);Gammaproteobacteria(100);Oceanospirillales(96);Halomonadaceae(52);Halomonadaceae_unclassified(52);	Otu00735	0	0.0734947	0	0.0560758	0.00289855	0	0	0	0	0
	Otu00736	Bacteria(100);Chloroflexi(100);Chloroflexia(100);Thermomicrobiales(100);JG30-KF-CM45(100);JG30-KF-CM45_ge(100);	Otu00736	0	0.0157489	0	0.0168227	0	0	0.0383604	0	0.0437637	0
	Otu00737	Bacteria(100);Proteobacteria(100);Alphaproteobacteria(100);Rhizobiales(100);Xanthobacteraceae(100);uncultured(88);	Otu00737	0.0268884	0	0	0	0	0.0675344	0	0	0	0
	Otu00738	Bacteria(100);Actinobacteria(100);Actinobacteria(100);Pseudonocardiales(100);Pseudonocardiaceae(100);Crossiella(100);	Otu00738	0.0038412	0.0682451	0	0.0560758	0	0	0	0	0	0
	Otu00739	Bacteria(100);Proteobacteria(100);Deltaproteobacteria(100);Desulfarculales(100);Desulfarculaceae(100);uncultured(100);	Otu00739	0.0403326	0	0	0	0	0.024558	0	0	0	0
	Otu00740	Bacteria(100);Bacteroidetes(100);Bacteroidia(100);Flavobacteriales(100);Flavobacteriaceae(100);Euzebyella(96);	Otu00740	0	0.0104992	0	0	0	0	0	0	0	0.0841628
	Otu00741	Bacteria(100);Gemmatimonadetes(100);Gemmatimonadetes(100);Gemmatimonadales(100);Gemmatimonadaceae(100);uncultured(96);	Otu00741	0.0268884	0	0	0	0	0	0.0602806	0	0	0
	Otu00742	Bacteria(100);Gemmatimonadetes(100);Gemmatimonadetes(100);Gemmatimonadales(100);Gemmatimonadaceae(100);uncultured(80);	Otu00742	0.0480151	0	0	0	0	0	0	0	0	0
	Otu00743	Bacteria(100);Patescibacteria(100);Saccharimonadia(100);Saccharimonadales(100);Saccharimonadales_fa(100);Saccharimonadales_ge(100);	Otu00743	0	0	0	0	0	0.153487	0	0	0	0
	Otu00744	Bacteria(100);Acidobacteria(100);Blastocatellia_(Subgroup_4)(100);Blastocatellales(100);Blastocatellaceae(100);Blastocatellaceae_unclassified(84);	Otu00744	0	0	0.0546877	0.0112152	0	0	0	0	0	0
	Otu00745	Bacteria(100);Proteobacteria(100);Gammaproteobacteria(100);Xanthomonadales(100);Xanthomonadaceae(100);Lysobacter(84);	Otu00745	0	0	0.0594431	0	0	0	0	0	0	0
	Otu00746	Bacteria(100);Proteobacteria(100);Deltaproteobacteria(100);SAR324_clade(Marine_group_B)(100);SAR324_clade(Marine_group_B)_fa(100);SAR324_clade(Marine_group_B)_ge(100);	Otu00746	0.0480151	0	0	0	0	0	0	0	0	0
	Otu00747	Bacteria(100);Actinobacteria(100);Acidimicrobiia(100);Acidimicrobiia_unclassified(52);Acidimicrobiia_unclassified(52);Acidimicrobiia_unclassified(52);	Otu00747	0	0.0839939	0.00237773	0.0448607	0	0	0	0	0	0
	Otu00748	Bacteria(100);Proteobacteria(100);Gammaproteobacteria(100);Betaproteobacteriales(100);Nitrosomonadaceae(100);MND1(100);	Otu00748	0.0480151	0	0	0	0	0	0	0	0	0
	Otu00749	Bacteria(100);Actinobacteria(100);Actinobacteria(100);Pseudonocardiales(100);Pseudonocardiaceae(100);Pseudonocardia(96);	Otu00749	0.0268884	0	0.0237773	0.00560758	0	0	0	0	0	0
	Otu00750	Bacteria(100);Proteobacteria(100);Alphaproteobacteria(100);Rhizobiales(100);Rhizobiaceae(100);Rhizobiaceae_unclassified(88);	Otu00750	0.00960301	0	0	0.00560758	0	0	0.0986409	0	0	0.00365925
	Otu00751	Bacteria(100);Gemmatimonadetes(100);Longimicrobia(100);Longimicrobiales(100);Longimicrobiaceae(100);Longimicrobiaceae_ge(100);	Otu00751	0	0.0262481	0.0332882	0.0280379	0	0	0	0	0	0
	Otu00752	Bacteria(100);Proteobacteria(100);Gammaproteobacteria(100);Steroidobacterales(92);Woeseiaceae(92);Woeseia(92);	Otu00752	0	0	0	0	0	0.147348	0	0	0	0
	Otu00753	Bacteria(100);Proteobacteria(100);Gammaproteobacteria(100);Betaproteobacteriales(100);Burkholderiaceae(100);Burkholderiaceae_unclassified(100);	Otu00753	0.0345708	0	0	0	0	0.0368369	0	0	0	0
	Otu00754	Bacteria(100);Patescibacteria(100);Saccharimonadia(100);Saccharimonadales(100);Saccharimonadales_fa(100);Saccharimonadales_ge(100);	Otu00754	0	0	0.0570654	0	0	0	0	0	0	0
	Otu00755	Bacteria(100);Proteobacteria(100);Gammaproteobacteria(100);Legionellales(100);Legionellaceae(100);Legionella(100);	Otu00755	0.0460945	0	0	0	0	0	0	0	0	0
	Otu00756	Bacteria(100);Actinobacteria(100);Actinobacteria(100);Pseudonocardiales(100);Pseudonocardiaceae(100);Crossiella(100);	Otu00756	0	0.0787443	0	0.0504682	0	0	0	0	0	0
	Otu00757	Bacteria(100);Chloroflexi(100);Anaerolineae(100);SBR1031(100);A4b(100);OLB13(100);	Otu00757	0	0	0	0	0	0.147348	0	0	0	0
	Otu00758	Bacteria(100);Acidobacteria(100);Blastocatellia_(Subgroup_4)(100);Blastocatellales(100);Blastocatellaceae(100);Blastocatella(59);	Otu00758	0	0.0577458	0.00237773	0.067291	0	0	0	0	0	0
	Otu00759	Bacteria(100);Actinobacteria(100);Acidimicrobiia(100);Microtrichales(100);Iamiaceae(100);Iamia(100);	Otu00759	0	0	0.0570654	0	0	0	0	0	0	0
	Otu00760	Bacteria(100);Actinobacteria(100);0319-7L14(100);0319-7L14_or(100);0319-7L14_fa(100);0319-7L14_ge(100);	Otu00760	0	0	0	0	0	0	0	0	0.0875274	0
	Otu00761	Bacteria(100);Chloroflexi(100);OLB14(100);OLB14_or(100);OLB14_fa(100);OLB14_ge(100);	Otu00761	0.0134442	0	0	0	0	0.104371	0	0	0	0
	Otu00762	Bacteria(100);Chloroflexi(100);Anaerolineae(100);SBR1031(100);A4b(100);A4b_ge(100);	Otu00762	0.0441739	0	0	0	0	0	0.00548005	0	0	0
	Otu00763	Bacteria(100);Chloroflexi(100);Anaerolineae(100);Ardenticatenales(100);Ardenticatenaceae(100);uncultured(100);	Otu00763	0	0	0.0309104	0	0	0.0675344	0	0	0	0
	Otu00764	Bacteria(100);Acidobacteria(100);Thermoanaerobaculia(100);Thermoanaerobaculales(100);Thermoanaerobaculaceae(100);Subgroup_10(100);	Otu00764	0.038412	0	0	0	0	0.024558	0	0	0	0
	Otu00765	Bacteria(100);Proteobacteria(100);Alphaproteobacteria(100);Sphingomonadales(100);Sphingomonadaceae(100);Altererythrobacter(59);	Otu00765	0	0.0944931	0	0.0336455	0	0	0	0	0	0
	Otu00766	Bacteria(100);Proteobacteria(100);Gammaproteobacteria(100);Salinisphaerales(100);Solimonadaceae(100);uncultured(100);	Otu00766	0.0460945	0	0	0	0	0	0	0	0	0
	Otu00767	Bacteria(100);Proteobacteria(100);Alphaproteobacteria(100);Rhizobiales(100);Rhizobiaceae(100);Rhizobiaceae_unclassified(80);	Otu00767	0	0.0104992	0.0095109	0.00560758	0	0	0.0109601	0.035428	0	0.0256148
	Otu00768	Bacteria(100);Proteobacteria(100);Alphaproteobacteria(100);Parvibaculales(96);Parvibaculaceae(96);Parvibaculaceae_unclassified(92);	Otu00768	0.0307296	0	0	0	0	0.0491159	0	0	0	0
	Otu00769	Bacteria(100);Actinobacteria(100);Acidimicrobiia(100);Microtrichales(100);Ilumatobacteraceae(100);uncultured(96);	Otu00769	0.00960301	0	0	0	0	0	0.0328803	0	0.0401167	0.0073185
	Otu00770	Bacteria(100);Proteobacteria(100);Gammaproteobacteria(100);Gammaproteobacteria_unclassified(96);Gammaproteobacteria_unclassified(96);Gammaproteobacteria_unclassified(96);	Otu00770	0.019206	0	0.0166441	0	0	0.0429764	0	0	0	0
	Otu00771	Bacteria(100);Cyanobacteria(100);Oxyphotobacteria(100);uncultured(87);uncultured_fa(87);uncultured_ge(87);	Otu00771	0	0	0.0546877	0	0	0	0	0	0	0
	Otu00772	Bacteria(100);Acidobacteria(100);Subgroup_6(100);Subgroup_6_or(100);Subgroup_6_fa(100);Subgroup_6_ge(100);	Otu00772	0.019206	0	0	0	0	0	0.0712407	0	0	0
	Otu00773	Bacteria(100);Chloroflexi(100);Chloroflexia(100);Kallotenuales(100);AKIW781(100);AKIW781_ge(100);	Otu00773	0	0.0157489	0	0.0280379	0	0	0	0	0.0547046	0
	Otu00774	Bacteria(100);Proteobacteria(100);Alphaproteobacteria(100);Acetobacterales(100);Elioraeaceae(96);Elioraea(96);	Otu00774	0	0	0	0	0	0.141208	0	0	0	0
	Otu00775	Bacteria(100);Actinobacteria(100);Thermoleophilia(92);Gaiellales(92);uncultured(87);uncultured_ge(87);	Otu00775	0.0441739	0	0	0	0	0	0	0	0	0
	Otu00776	Bacteria(100);Chloroflexi(100);Anaerolineae(100);SBR1031(100);A4b(100);A4b_ge(100);	Otu00776	0.0268884	0	0	0	0	0.0491159	0.00548005	0	0	0
	Otu00777	Bacteria(100);Proteobacteria(100);Gammaproteobacteria(100);Betaproteobacteriales(100);Burkholderiaceae(100);Lautropia(100);	Otu00777	0	0	0.0356659	0	0	0.024558	0	0	0.0145879	0
	Otu00778	Bacteria(100);Acidobacteria(100);Blastocatellia_(Subgroup_4)(100);Blastocatellales(100);Blastocatellaceae(100);Blastocatella(92);	Otu00778	0	0	0	0	0	0.141208	0	0	0	0
	Otu00779	Bacteria(100);Planctomycetes(100);Phycisphaerae(100);Phycisphaerales(100);Phycisphaeraceae(100);SM1A02(100);	Otu00779	0.00960301	0	0	0	0	0.110511	0	0	0	0
	Otu00780	Bacteria(100);Acidobacteria(100);Subgroup_6(100);Subgroup_6_or(87);Subgroup_6_fa(87);Subgroup_6_ge(87);	Otu00780	0	0.0104992	0.00475545	0	0	0	0	0	0.0692925	0
	Otu00781	Bacteria(100);Actinobacteria(100);Actinobacteria(100);Pseudonocardiales(100);Pseudonocardiaceae(100);Pseudonocardia(96);	Otu00781	0	0.0157489	0.0404213	0.0168227	0	0	0	0	0	0
	Otu00782	Bacteria(100);Cyanobacteria(100);Oxyphotobacteria(100);Oxyphotobacteria_unclassified(96);Oxyphotobacteria_unclassified(96);Oxyphotobacteria_unclassified(96);	Otu00782	0	0.0997428	0	0.0224303	0	0	0	0	0	0
	Otu00783	Bacteria(100);Bacteroidetes(100);Bacteroidia(100);Cytophagales(100);Cytophagaceae(100);Rhodocytophaga(100);	Otu00783	0	0	0.05231	0.00560758	0	0	0	0	0	0
	Otu00784	Bacteria(100);Proteobacteria(100);Gammaproteobacteria(100);CCM19a(100);CCM19a_fa(100);CCM19a_ge(100);	Otu00784	0.0441739	0	0	0	0	0	0	0	0	0
	Otu00785	Bacteria(100);Planctomycetes(100);Planctomycetacia(100);Gemmatales(100);Gemmataceae(100);uncultured(100);	Otu00785	0.0441739	0	0	0	0	0	0	0	0	0
	Otu00786	Bacteria(100);Actinobacteria(100);Actinobacteria(100);Pseudonocardiales(100);Pseudonocardiaceae(100);Actinomycetospora(100);	Otu00786	0.0038412	0.0104992	0.00237773	0.0112152	0	0	0.00548005	0.0044285	0	0.0512295
	Otu00787	Bacteria(100);Planctomycetes(100);Phycisphaerae(100);Tepidisphaerales(100);WD2101_soil_group(87);WD2101_soil_group_ge(87);	Otu00787	0	0	0.00475545	0	0	0	0.0274003	0.026571	0	0.0365925
	Otu00788	Bacteria(100);Proteobacteria(100);Alphaproteobacteria(100);Rhodobacterales(100);Rhodobacteraceae(100);Tropicimonas(83);	Otu00788	0	0.0577458	0.0285327	0	0	0	0	0	0	0
	Otu00789	Bacteria(100);Proteobacteria(100);Gammaproteobacteria(100);Diplorickettsiales(100);Diplorickettsiaceae(100);Rickettsiella(100);	Otu00789	0	0	0	0	0.0666667	0	0	0	0	0
	Otu00790	Bacteria(100);Proteobacteria(100);Gammaproteobacteria(100);Betaproteobacteriales(100);Burkholderiaceae(100);uncultured(73);	Otu00790	0.00576181	0	0	0.00560758	0	0.0920923	0	0	0.0109409	0
	Otu00791	Bacteria(100);Actinobacteria(100);Thermoleophilia(100);Solirubrobacterales(100);67-14(100);67-14_ge(100);	Otu00791	0	0	0.05231	0	0	0	0	0	0	0
	Otu00792	Bacteria(100);Proteobacteria(100);Gammaproteobacteria(100);Ectothiorhodospirales(91);Ectothiorhodospiraceae(91);uncultured(91);	Otu00792	0.0326502	0	0	0	0	0	0.0274003	0	0	0
	Otu00793	Bacteria(100);Actinobacteria(100);Acidimicrobiia(100);Microtrichales(100);uncultured(100);uncultured_ge(100);	Otu00793	0	0.0472466	0.0237773	0.0168227	0	0	0	0	0	0
	Otu00794	Bacteria(100);Actinobacteria(100);Acidimicrobiia(100);uncultured(91);uncultured_fa(91);uncultured_ge(91);	Otu00794	0	0	0	0	0	0	0.0438404	0	0	0.0512295
	Otu00795	Bacteria(100);Proteobacteria(100);Alphaproteobacteria(100);Sphingomonadales(100);Sphingomonadaceae(100);Sphingomonadaceae_unclassified(100);	Otu00795	0	0.0262481	0	0.0448607	0	0	0	0.0398565	0	0
	Otu00796	Bacteria(100);Proteobacteria(100);Gammaproteobacteria(100);Ga0077536(96);Ga0077536_fa(96);Ga0077536_ge(96);	Otu00796	0.0364914	0	0	0	0	0	0.0164402	0	0	0
	Otu00797	Bacteria(100);Actinobacteria(100);Rubrobacteria(100);Rubrobacterales(100);Rubrobacteriaceae(100);Rubrobacter(100);	Otu00797	0	0	0	0	0	0	0	0.097427	0	0
	Otu00798	Bacteria(100);Actinobacteria(100);Actinobacteria(100);Propionibacteriales(96);Propionibacteriaceae(96);Phytoactinopolyspora(91);	Otu00798	0	0	0	0	0	0	0.109601	0	0.00729395	0
	Otu00799	Bacteria(100);Bacteroidetes(100);Bacteroidia(100);Cytophagales(100);Cyclobacteriaceae(100);Cyclobacteriaceae_unclassified(100);	Otu00799	0	0	0	0	0	0	0	0.0929985	0	0.00365925
	Otu00800	Bacteria(100);Proteobacteria(100);Gammaproteobacteria(100);Nitrococcales(100);Nitrococcaceae(100);Nitrococcus(100);	Otu00800	0	0.0262481	0	0.0785061	0	0	0.0164402	0	0	0
	Otu00801	Bacteria(100);Chloroflexi(100);Chloroflexia(100);Thermomicrobiales(100);JG30-KF-CM45(100);JG30-KF-CM45_ge(100);	Otu00801	0.038412	0	0	0	0	0	0.0109601	0	0	0
	Otu00802	Bacteria(100);Proteobacteria(100);Gammaproteobacteria(100);Betaproteobacteriales(100);Burkholderiaceae(100);Leptothrix(91);	Otu00802	0	0.0104992	0.0213995	0.0280379	0	0	0	0	0.0218818	0
	Otu00803	Bacteria(100);Bacteroidetes(96);Ignavibacteria(96);Kryptoniales(87);BSV26(87);BSV26_ge(87);	Otu00803	0.0422533	0	0	0	0	0	0	0	0	0
	Otu00804	Bacteria(100);Proteobacteria(100);Alphaproteobacteria(100);Rhizobiales(100);Rhizobiales_Incertae_Sedis(100);Bauldia(100);	Otu00804	0.038412	0	0	0	0	0	0.0109601	0	0	0
	Otu00805	Bacteria(100);Verrucomicrobia(100);Verrucomicrobiae(100);Pedosphaerales(100);Pedosphaeraceae(100);Pedosphaeraceae_ge(100);	Otu00805	0	0	0.0475545	0.0112152	0	0	0	0	0	0
	Otu00806	Bacteria(100);Planctomycetes(100);Phycisphaerae(100);Tepidisphaerales(100);WD2101_soil_group(100);WD2101_soil_group_ge(100);	Otu00806	0	0	0.05231	0	0	0	0	0	0	0
	Otu00807	Bacteria(100);Actinobacteria(100);Rubrobacteria(100);Rubrobacterales(100);Rubrobacteriaceae(100);Rubrobacter(100);	Otu00807	0	0.0157489	0	0.00560758	0	0	0	0	0.0656455	0
	Otu00808	Bacteria(100);Proteobacteria(100);Alphaproteobacteria(100);Rhizobiales(100);Beijerinckiaceae(100);Beijerinckiaceae_unclassified(100);	Otu00808	0	0.041997	0.0118886	0.0504682	0	0	0	0	0	0
	Otu00809	Bacteria(100);Proteobacteria(100);Deltaproteobacteria(100);Myxococcales(100);Polyangiaceae(100);Pajaroellobacter(100);	Otu00809	0.0422533	0	0	0	0	0	0	0	0	0
	Otu00810	Bacteria(100);Bacteroidetes(100);Bacteroidia(100);Sphingobacteriales(100);Sphingobacteriaceae(100);Sphingobacteriaceae_unclassified(100);	Otu00810	0	0	0.05231	0	0	0	0	0	0	0
	Otu00811	Bacteria(100);Proteobacteria(100);Gammaproteobacteria(100);Xanthomonadales(100);Xanthomonadaceae(100);Lysobacter(87);	Otu00811	0	0	0	0	0	0.135069	0	0	0	0
	Otu00812	Bacteria(100);Bacteroidetes(100);Ignavibacteria(100);OPB56(100);OPB56_fa(100);OPB56_ge(100);	Otu00812	0	0	0	0	0	0.135069	0	0	0	0
	Otu00813	Bacteria(100);Planctomycetes(100);Planctomycetacia(100);Gemmatales(100);Gemmataceae(100);Gemmata(100);	Otu00813	0.00576181	0.0524962	0.0190218	0.00560758	0	0	0	0	0	0
	Otu00814	Bacteria(100);Proteobacteria(100);Deltaproteobacteria(100);Bdellovibrionales(100);Bdellovibrionaceae(100);Bdellovibrio(100);	Otu00814	0	0.0104992	0.00475545	0.0168227	0	0.0920923	0	0	0	0
	Otu00815	Bacteria(100);Acidobacteria(100);Subgroup_6(100);Subgroup_6_or(100);Subgroup_6_fa(100);Subgroup_6_ge(100);	Otu00815	0.0422533	0	0	0	0	0	0	0	0	0
	Otu00816	Bacteria(100);Chloroflexi(100);Chloroflexia(100);Thermomicrobiales(100);AKYG1722(100);AKYG1722_ge(100);	Otu00816	0	0.0577458	0.0166441	0.0112152	0	0	0.00548005	0	0	0
	Otu00817	Bacteria(100);Planctomycetes(100);Phycisphaerae(100);Phycisphaerales(100);Phycisphaeraceae(100);SM1A02(100);	Otu00817	0.0364914	0	0	0	0	0	0.0109601	0	0	0
	Otu00818	Bacteria(100);Actinobacteria(100);Acidimicrobiia(100);uncultured(91);uncultured_fa(91);uncultured_ge(91);	Otu00818	0	0	0	0	0	0	0	0	0.0619985	0.014637
	Otu00819	Bacteria(100);Proteobacteria(100);Deltaproteobacteria(100);Myxococcales(100);Polyangiaceae(100);Pajaroellobacter(100);	Otu00819	0	0.0209985	0.0237773	0.0280379	0	0	0	0	0.00729395	0
	Otu00820	Bacteria(100);Actinobacteria(100);Acidimicrobiia(100);Acidimicrobiia_unclassified(96);Acidimicrobiia_unclassified(96);Acidimicrobiia_unclassified(96);	Otu00820	0.0115236	0	0	0	0	0	0.0822008	0	0	0
	Otu00821	Bacteria(100);Proteobacteria(100);Alphaproteobacteria(100);Rhizobiales(100);Rhizobiaceae(100);Aminobacter(77);	Otu00821	0.00960301	0.0104992	0	0	0	0.00613949	0.0602806	0	0.00364697	0.00365925
	Otu00822	Bacteria(100);Cyanobacteria(100);Oxyphotobacteria(100);Nostocales(100);Chroococcidiopsaceae(100);Chroococcidiopsis_SAG_2023(96);	Otu00822	0	0	0.0499322	0	0	0	0	0	0	0
	Otu00823	Bacteria(100);Proteobacteria(100);Gammaproteobacteria(100);KI89A_clade(96);KI89A_clade_fa(96);KI89A_clade_ge(96);	Otu00823	0.00768241	0	0	0	0	0	0.0383604	0.044285	0	0
	Otu00824	Bacteria(100);Planctomycetes(100);Planctomycetacia(100);Gemmatales(100);Gemmataceae(100);Fimbriiglobus(100);	Otu00824	0	0.0157489	0.0118886	0.0392531	0	0	0	0	0.0218818	0
	Otu00825	Bacteria(100);Gemmatimonadetes(100);Gemmatimonadetes(100);Gemmatimonadales(100);Gemmatimonadaceae(100);Gemmatimonadaceae_unclassified(100);	Otu00825	0	0	0	0	0	0	0	0	0.0547046	0.0219555
	Otu00826	Bacteria(100);Gemmatimonadetes(100);Gemmatimonadetes(100);Gemmatimonadales(100);Gemmatimonadaceae(100);uncultured(100);	Otu00826	0.0307296	0	0	0	0	0.0184185	0.0109601	0	0	0
	Otu00827	Bacteria(100);Chloroflexi(100);Chloroflexia(100);Thermomicrobiales(100);AKYG1722(100);AKYG1722_ge(100);	Otu00827	0	0.0577458	0	0.0560758	0	0	0	0	0	0
	Otu00828	Bacteria(100);Proteobacteria(100);Deltaproteobacteria(100);Oligoflexales(100);Oligoflexaceae(100);Oligoflexus(100);	Otu00828	0	0.0104992	0.0380436	0.0168227	0	0	0	0	0	0
	Otu00829	Bacteria(100);Actinobacteria(100);Actinobacteria(100);Micrococcales(100);Microbacteriaceae(100);Microbacteriaceae_unclassified(100);	Otu00829	0.00576181	0	0	0	0	0.110511	0	0	0	0
	Otu00830	Bacteria(100);Chloroflexi(100);Anaerolineae(100);Caldilineales(100);Caldilineaceae(100);Caldilineaceae_unclassified(100);	Otu00830	0.00768241	0	0	0	0	0.0675344	0.0328803	0	0	0
	Otu00831	Bacteria(100);Actinobacteria(100);Actinobacteria(100);Corynebacteriales(100);Nocardiaceae(100);Nocardia(96);	Otu00831	0	0.0577458	0	0.0560758	0	0	0	0	0	0
	Otu00832	Bacteria(100);Chloroflexi(100);Anaerolineae(100);Anaerolineales(100);Anaerolineaceae(100);uncultured(96);	Otu00832	0.0403326	0	0	0	0	0	0	0	0	0
	Otu00833	Bacteria(100);Planctomycetes(100);Phycisphaerae(100);Tepidisphaerales(100);Tepidisphaerales_unclassified(96);Tepidisphaerales_unclassified(96);	Otu00833	0	0.00524962	0.0332882	0.0168227	0	0	0	0	0.0109409	0
	Otu00834	Bacteria(100);Proteobacteria(100);Alphaproteobacteria(100);Elsterales(100);uncultured(100);uncultured_ge(100);	Otu00834	0.0153648	0	0	0	0	0.0306974	0.0438404	0	0	0
	Otu00835	Bacteria(100);Bacteroidetes(100);Bacteroidia(100);Chitinophagales(100);Chitinophagaceae(100);Taibaiella(100);	Otu00835	0	0	0.0499322	0	0	0	0	0	0	0
	Otu00836	Bacteria(100);Planctomycetes(100);Phycisphaerae(100);Tepidisphaerales(100);Tepidisphaeraceae(100);Tepidisphaera(100);	Otu00836	0	0	0	0	0	0	0.00548005	0	0.0583516	0.014637
	Otu00837	Bacteria(100);Actinobacteria(100);Actinobacteria(100);Pseudonocardiales(100);Pseudonocardiaceae(100);Pseudonocardia(100);	Otu00837	0	0	0.0309104	0	0	0	0	0	0.0218818	0.0073185
	Otu00838	Bacteria(100);Planctomycetes(100);Planctomycetacia(100);Gemmatales(100);Gemmataceae(100);Gemmata(100);	Otu00838	0	0	0.0499322	0	0	0	0	0	0	0
	Otu00839	Bacteria(100);Verrucomicrobia(100);Verrucomicrobiae(100);Opitutales(100);Opitutaceae(100);Opitutus(91);	Otu00839	0	0	0.00237773	0	0	0.12279	0	0	0	0
	Otu00840	Bacteria(100);Bacteria_unclassified(77);Bacteria_unclassified(77);Bacteria_unclassified(77);Bacteria_unclassified(77);Bacteria_unclassified(77);	Otu00840	0.0403326	0	0	0	0	0	0	0	0	0
	Otu00841	Bacteria(100);Nitrospirae(100);Nitrospira(100);Nitrospirales(100);Nitrospiraceae(100);Nitrospira(100);	Otu00841	0.0403326	0	0	0	0	0	0	0	0	0
	Otu00842	Bacteria(100);Actinobacteria(100);Actinobacteria(100);Pseudonocardiales(100);Pseudonocardiaceae(100);Pseudonocardia(96);	Otu00842	0	0.0314977	0.0309104	0.0112152	0	0	0	0	0	0
	Otu00843	Bacteria(100);Chloroflexi(100);Anaerolineae(96);SBR1031(91);SBR1031_unclassified(86);SBR1031_unclassified(86);	Otu00843	0.00576181	0	0	0	0	0.0552554	0.0493205	0	0	0
	Otu00844	Bacteria(100);Proteobacteria(100);Alphaproteobacteria(100);uncultured(96);uncultured_fa(96);uncultured_ge(96);	Otu00844	0.0403326	0	0	0	0	0	0	0	0	0
	Otu00845	Bacteria(100);Actinobacteria(100);Nitriliruptoria(100);Nitriliruptorales(100);Nitriliruptoraceae(100);Nitriliruptoraceae_ge(100);	Otu00845	0	0.0682451	0	0.0448607	0	0	0	0	0	0
	Otu00846	Bacteria(100);Bacteroidetes(100);Bacteroidia(100);Cytophagales(100);Hymenobacteraceae(100);Adhaeribacter(100);	Otu00846	0	0	0.0499322	0	0	0	0	0	0	0
	Otu00847	Bacteria(100);Acidobacteria(100);Blastocatellia_(Subgroup_4)(100);Pyrinomonadales(95);Pyrinomonadaceae(95);RB41(90);	Otu00847	0	0.00524962	0.0332882	0	0	0	0	0	0.0182349	0
	Otu00848	Bacteria(100);Proteobacteria(100);Alphaproteobacteria(100);Rhizobiales(100);Xanthobacteraceae(100);uncultured(100);	Otu00848	0.0134442	0	0	0	0	0.0552554	0.0164402	0	0.00364697	0
	Otu00849	Bacteria(100);Proteobacteria(100);Alphaproteobacteria(100);Rhizobiales(100);Rhizobiaceae(100);Nitratireductor(65);	Otu00849	0.038412	0	0	0	0	0	0	0	0	0
	Otu00850	Bacteria(100);Planctomycetes(100);Planctomycetacia(100);Gemmatales(100);Gemmataceae(100);Gemmata(100);	Otu00850	0	0	0.0118886	0	0	0.0920923	0	0	0	0
	Otu00851	Bacteria(100);Actinobacteria(100);Rubrobacteria(100);Rubrobacterales(100);Rubrobacteriaceae(100);Rubrobacter(100);	Otu00851	0	0.041997	0.0118886	0.0392531	0	0	0	0	0	0
	Otu00852	Bacteria(100);Actinobacteria(100);Actinobacteria(100);Pseudonocardiales(100);Pseudonocardiaceae(100);Pseudonocardia(100);	Otu00852	0.0172854	0	0.00237773	0	0	0	0	0.0398565	0.00364697	0
	Otu00853	Bacteria(100);Proteobacteria(100);Alphaproteobacteria(100);Sphingomonadales(100);Sphingomonadaceae(100);Sphingomonadaceae_unclassified(95);	Otu00853	0	0	0.0213995	0	0	0	0	0	0.0401167	0
	Otu00854	Bacteria(100);Actinobacteria(100);Actinobacteria(100);Pseudonocardiales(100);Pseudonocardiaceae(100);Pseudonocardia(100);	Otu00854	0.0038412	0	0	0	0	0	0	0.079713	0	0
	Otu00855	Bacteria(100);Bacteria_unclassified(100);Bacteria_unclassified(100);Bacteria_unclassified(100);Bacteria_unclassified(100);Bacteria_unclassified(100);	Otu00855	0	0	0.0475545	0	0	0	0	0	0	0
	Otu00856	Bacteria(100);Actinobacteria(100);Actinobacteria(100);Actinobacteria_unclassified(100);Actinobacteria_unclassified(100);Actinobacteria_unclassified(100);	Otu00856	0	0.0104992	0.0118886	0	0	0.012279	0.0164402	0.017714	0.0145879	0
	Otu00857	Bacteria(100);Planctomycetes(100);Planctomycetacia(100);Pirellulales(100);Pirellulaceae(100);Pir4_lineage(100);	Otu00857	0.0345708	0	0	0	0	0	0	0	0.00729395	0
	Otu00858	Bacteria(100);Actinobacteria(100);Nitriliruptoria(100);Euzebyales(100);Euzebyaceae(100);uncultured(100);	Otu00858	0	0	0.0475545	0	0	0	0	0	0	0
	Otu00859	Bacteria(100);Bacteroidetes(100);Rhodothermia(100);Balneolales(100);Balneolaceae(100);uncultured(100);	Otu00859	0	0.0629954	0	0.0448607	0	0	0	0	0	0
	Otu00860	Bacteria(100);Proteobacteria(100);Gammaproteobacteria(100);Betaproteobacteriales(100);Nitrosomonadaceae(100);Nitrosospira(100);	Otu00860	0	0.0104992	0	0.0112152	0	0.0368369	0	0	0.0182349	0.0182963
	Otu00861	Bacteria(100);Acidobacteria(100);Blastocatellia_(Subgroup_4)(100);Pyrinomonadales(100);Pyrinomonadaceae(100);RB41(100);	Otu00861	0	0	0	0	0	0	0	0	0.0729395	0
	Otu00862	Bacteria(100);Nitrospirae(100);Nitrospira(100);Nitrospirales(100);Nitrospiraceae(100);Nitrospira(100);	Otu00862	0.038412	0	0	0	0	0	0	0	0	0
	Otu00863	Bacteria(100);Proteobacteria(100);Alphaproteobacteria(100);Alphaproteobacteria_unclassified(100);Alphaproteobacteria_unclassified(100);Alphaproteobacteria_unclassified(100);	Otu00863	0.0115236	0	0	0	0	0	0.0767207	0	0	0
	Otu00864	Bacteria(100);Planctomycetes(100);Phycisphaerae(100);Phycisphaerales(100);Phycisphaeraceae(100);SM1A02(100);	Otu00864	0.038412	0	0	0	0	0	0	0	0	0
	Otu00865	Bacteria(100);Actinobacteria(100);Acidimicrobiia(100);Microtrichales(100);Ilumatobacteraceae(100);Ilumatobacter(100);	Otu00865	0	0.0577458	0	0.0504682	0	0	0	0	0	0
	Otu00866	Bacteria(100);Planctomycetes(100);Planctomycetacia(100);Pirellulales(100);Pirellulaceae(100);Pir4_lineage(100);	Otu00866	0.0019206	0	0	0	0	0.0798134	0	0	0.0218818	0
	Otu00867	Bacteria(100);Chloroflexi(100);KD4-96(100);KD4-96_or(100);KD4-96_fa(100);KD4-96_ge(100);	Otu00867	0.0153648	0	0	0.0112152	0	0.0613949	0	0	0	0
	Otu00868	Bacteria(100);Planctomycetes(100);Planctomycetacia(100);Planctomycetales(100);uncultured(100);uncultured_ge(100);	Otu00868	0	0.0104992	0.0166441	0	0	0	0	0	0.00729395	0.0329333
	Otu00869	Bacteria(100);Actinobacteria(100);Actinobacteria(100);Pseudonocardiales(100);Pseudonocardiaceae(100);Amycolatopsis(85);	Otu00869	0.038412	0	0	0	0	0	0	0	0	0
	Otu00870	Bacteria(100);Proteobacteria(100);Alphaproteobacteria(100);Rhizobiales(100);Rhizobiaceae(100);Rhizobiaceae_unclassified(75);	Otu00870	0.00576181	0	0.026155	0.00560758	0	0.00613949	0	0	0.0145879	0
	Otu00871	Bacteria(100);Proteobacteria(100);Alphaproteobacteria(100);Rhizobiales(100);Devosiaceae(100);Pelagibacterium(100);	Otu00871	0	0.0577458	0	0.0448607	0	0	0	0	0	0.00365925
	Otu00872	Bacteria(100);Bacteroidetes(100);Bacteroidia(100);Cytophagales(100);Cyclobacteriaceae(100);Catalinimonas(100);	Otu00872	0	0.0314977	0	0.0616834	0	0	0	0	0	0.0109778
	Otu00873	Bacteria(100);Actinobacteria(100);Nitriliruptoria(100);Euzebyales(100);Euzebyaceae(100);Euzebya(100);	Otu00873	0	0.0314977	0	0.0728986	0	0	0	0	0	0
	Otu00874	Bacteria(100);Actinobacteria(100);0319-7L14(100);0319-7L14_or(100);0319-7L14_fa(100);0319-7L14_ge(100);	Otu00874	0.0364914	0	0	0	0	0	0	0	0	0
	Otu00875	Bacteria(100);Proteobacteria(100);Alphaproteobacteria(100);Elsterales(90);uncultured(85);uncultured_ge(85);	Otu00875	0.0364914	0	0	0	0	0	0	0	0	0
	Otu00876	Bacteria(100);Proteobacteria(100);Gammaproteobacteria(100);Diplorickettsiales(100);Diplorickettsiaceae(100);Aquicella(100);	Otu00876	0	0	0	0	0	0.11665	0	0	0	0
	Otu00877	Bacteria(100);Actinobacteria(100);Actinobacteria(100);Pseudonocardiales(100);Pseudonocardiaceae(100);Pseudonocardia(100);	Otu00877	0	0	0	0	0	0	0	0.0841415	0	0
	Otu00878	Bacteria(100);Planctomycetes(100);Phycisphaerae(100);Tepidisphaerales(100);WD2101_soil_group(100);WD2101_soil_group_ge(100);	Otu00878	0	0	0	0	0	0.11665	0	0	0	0
	Otu00879	Bacteria(100);Proteobacteria(100);Alphaproteobacteria(100);Caulobacterales(95);Hyphomonadaceae(95);Euryhalocaulis(95);	Otu00879	0	0.0262481	0	0.0785061	0	0	0	0	0	0
	Otu00880	Bacteria(100);Actinobacteria(100);Actinobacteria(100);Propionibacteriales(100);Nocardioidaceae(100);Aeromicrobium(95);	Otu00880	0	0	0.0285327	0	0	0	0.0164402	0	0	0.014637
	Otu00881	Bacteria(100);Bacteroidetes(100);Ignavibacteria(100);Kryptoniales(90);BSV26(90);BSV26_ge(90);	Otu00881	0.0364914	0	0	0	0	0	0	0	0	0
	Otu00882	Bacteria(100);Chloroflexi(100);Chloroflexia(100);Thermomicrobiales(100);JG30-KF-CM45(95);JG30-KF-CM45_ge(95);	Otu00882	0	0	0.0451768	0	0	0	0	0	0	0
	Otu00883	Bacteria(100);Proteobacteria(100);Alphaproteobacteria(100);Sphingomonadales(100);Sphingomonadaceae(100);Ellin6055(95);	Otu00883	0	0	0	0	0	0	0	0.0841415	0	0
	Otu00884	Bacteria(100);Chloroflexi(100);Chloroflexia(100);Thermomicrobiales(95);JG30-KF-CM45(95);JG30-KF-CM45_ge(95);	Otu00884	0.0326502	0	0	0	0	0.012279	0	0	0	0
	Otu00885	Bacteria(100);Proteobacteria(100);Alphaproteobacteria(100);Rhodobacterales(100);Rhodobacteraceae(100);Rhodobacteraceae_unclassified(85);	Otu00885	0	0.00524962	0.0142664	0	0	0.0429764	0.0109601	0	0.00364697	0.0073185
	Otu00886	Bacteria(100);Actinobacteria(100);Acidimicrobiia(100);Microtrichales(95);Microtrichales_unclassified(79);Microtrichales_unclassified(79);	Otu00886	0	0.0262481	0.00713318	0	0	0.012279	0.00548005	0.0044285	0.0218818	0.00365925
	Otu00887	Bacteria(100);Proteobacteria(100);Alphaproteobacteria(100);Rhizobiales(100);uncultured(100);uncultured_ge(100);	Otu00887	0	0.0209985	0.00713318	0.067291	0	0	0	0	0	0
	Otu00888	Bacteria(100);Proteobacteria(100);Alphaproteobacteria(100);Rhizobiales(100);Pleomorphomonadaceae(100);Chthonobacter(100);	Otu00888	0	0	0	0	0	0	0	0.0841415	0	0
	Otu00889	Bacteria(100);Actinobacteria(100);Nitriliruptoria(100);Euzebyales(100);Euzebyaceae(100);uncultured(100);	Otu00889	0.0038412	0	0	0.0112152	0	0	0.0274003	0	0.0328228	0.00365925
	Otu00890	Bacteria(100);Bacteroidetes(100);Bacteroidia(100);Chitinophagales(100);Chitinophagaceae(100);Chitinophagaceae_unclassified(100);	Otu00890	0	0	0.0356659	0.0168227	0	0	0	0	0	0
	Otu00891	Bacteria(100);Proteobacteria(100);Gammaproteobacteria(100);Betaproteobacteriales(100);TRA3-20(100);TRA3-20_ge(100);	Otu00891	0.028809	0	0	0	0	0	0.0164402	0	0	0
	Otu00892	Bacteria(100);Proteobacteria(100);Gammaproteobacteria(100);Steroidobacterales(78);Woeseiaceae(78);Woeseia(78);	Otu00892	0	0.041997	0	0.0560758	0	0	0	0	0	0
	Otu00893	Bacteria(100);Acidobacteria(100);Acidobacteriia(100);Solibacterales(100);Solibacteraceae_(Subgroup_3)(100);Bryobacter(100);	Otu00893	0	0	0	0	0	0	0	0	0.0656455	0
	Otu00894	Bacteria(100);Proteobacteria(100);Deltaproteobacteria(100);Myxococcales(100);Haliangiaceae(100);Haliangium(100);	Otu00894	0.0345708	0	0	0	0	0	0	0	0	0
	Otu00895	Bacteria(100);Bacteroidetes(100);Bacteroidia(100);Cytophagales(100);Cyclobacteriaceae(100);Cyclobacteriaceae_unclassified(100);	Otu00895	0	0	0	0	0	0	0.0219202	0	0	0.0512295
	Otu00896	Bacteria(100);Verrucomicrobia(100);Verrucomicrobiae(100);Opitutales(100);Opitutaceae(100);Opitutus(100);	Otu00896	0	0	0.0404213	0	0	0.00613949	0	0	0	0
	Otu00897	Bacteria(100);Planctomycetes(100);Planctomycetacia(100);Pirellulales(100);Pirellulaceae(100);Blastopirellula(100);	Otu00897	0	0.0314977	0	0.067291	0	0	0	0	0	0
	Otu00898	Bacteria(100);Proteobacteria(100);Gammaproteobacteria(100);Ectothiorhodospirales(100);Ectothiorhodospiraceae(100);Halofilum(100);	Otu00898	0	0.0787443	0	0.0168227	0	0	0	0	0	0
	Otu00899	Bacteria(100);Actinobacteria(100);Nitriliruptoria(89);Nitriliruptorales(89);Nitriliruptoraceae(89);Nitriliruptoraceae_ge(89);	Otu00899	0	0.0524962	0	0.0448607	0	0	0	0	0	0
	Otu00900	Bacteria(100);Proteobacteria(100);Alphaproteobacteria(100);Tistrellales(100);Geminicoccaceae(100);uncultured(100);	Otu00900	0	0	0	0	0	0.024558	0	0	0.0364697	0.014637
	Otu00901	Bacteria(100);Acidobacteria(100);Acidobacteriia(100);Solibacterales(100);Solibacteraceae_(Subgroup_3)(100);PAUC26f(100);	Otu00901	0.0268884	0	0	0	0	0	0.0219202	0	0	0
	Otu00902	Bacteria(100);Actinobacteria(100);Actinobacteria(100);Micrococcales(100);Intrasporangiaceae(100);Intrasporangiaceae_unclassified(95);	Otu00902	0	0	0	0	0	0	0	0.079713	0	0
	Otu00903	Bacteria(100);Acidobacteria(100);Blastocatellia_(Subgroup_4)(100);Blastocatellales(100);Blastocatellaceae(100);Blastocatellaceae_unclassified(89);	Otu00903	0.0019206	0	0.00237773	0	0	0.0982318	0	0	0	0
	Otu00904	Bacteria(100);Nitrospirae(100);Nitrospira(100);Nitrospirales(100);Nitrospiraceae(100);Nitrospira(100);	Otu00904	0.0268884	0	0	0	0	0.0184185	0.00548005	0	0	0
	Otu00905	Bacteria(100);Firmicutes(100);Bacilli(100);Bacillales(100);Bacillaceae(100);Halobacillus(100);	Otu00905	0	0	0	0	0	0.110511	0	0	0	0
	Otu00906	Bacteria(100);Proteobacteria(100);Alphaproteobacteria(100);Rhizobiales(100);Rhizobiales_Incertae_Sedis(100);Nordella(100);	Otu00906	0.0345708	0	0	0	0	0	0	0	0	0
	Otu00907	Bacteria(100);Chloroflexi(100);Chloroflexia(100);Thermomicrobiales(100);JG30-KF-CM45(100);JG30-KF-CM45_ge(100);	Otu00907	0.00576181	0	0	0	0	0	0.00548005	0	0.00364697	0.0475703
	Otu00908	Bacteria(100);Proteobacteria(100);Alphaproteobacteria(100);Acetobacterales(100);Acetobacteraceae(100);Belnapia(89);	Otu00908	0	0	0.0404213	0	0	0.00613949	0	0	0	0
	Otu00909	Bacteria(100);Gemmatimonadetes(100);BD2-11_terrestrial_group(100);BD2-11_terrestrial_group_or(100);BD2-11_terrestrial_group_fa(100);BD2-11_terrestrial_group_ge(100);	Otu00909	0.0307296	0	0	0	0	0	0.0109601	0	0	0
	Otu00910	Bacteria(100);Proteobacteria(100);Alphaproteobacteria(100);Sphingomonadales(100);Sphingomonadaceae(100);Sphingomonas(56);	Otu00910	0	0.0104992	0.0237773	0.0224303	0	0	0	0	0.00729395	0
	Otu00911	Bacteria(100);Bacteroidetes(100);Bacteroidia(100);Cytophagales(100);Cytophagaceae(100);Rhodocytophaga(100);	Otu00911	0	0	0.0427991	0	0	0	0	0	0	0
	Otu00912	Bacteria(100);Patescibacteria(100);Saccharimonadia(100);Saccharimonadales(100);Saccharimonadales_fa(100);Saccharimonadales_ge(100);	Otu00912	0	0.00524962	0	0	0	0	0	0	0.0619985	0
	Otu00913	Bacteria(100);Cyanobacteria(100);Oxyphotobacteria(100);Nostocales(100);Nostocales_unclassified(89);Nostocales_unclassified(89);	Otu00913	0	0.041997	0	0.0224303	0	0	0	0	0	0.0219555
	Otu00914	Bacteria(100);Verrucomicrobia(100);Verrucomicrobiae(100);Opitutales(100);Opitutaceae(100);Cephaloticoccus(95);	Otu00914	0	0	0	0	0	0.0859528	0.0219202	0	0	0
	Otu00915	Bacteria(100);Planctomycetes(100);Phycisphaerae(100);Phycisphaerales(100);Phycisphaeraceae(100);Phycisphaeraceae_unclassified(100);	Otu00915	0	0	0	0	0	0	0	0	0	0.0658665
	Otu00916	Bacteria(100);Actinobacteria(100);Thermoleophilia(89);Gaiellales(89);uncultured(89);uncultured_ge(89);	Otu00916	0	0.0262481	0.0118886	0.0280379	0.0057971	0	0	0	0	0
	Otu00917	Bacteria(100);Planctomycetes(100);Planctomycetacia(100);Gemmatales(100);Gemmataceae(100);Gemmata(100);	Otu00917	0	0.0157489	0.0213995	0.0112152	0	0.0184185	0	0	0	0
	Otu00918	Bacteria(100);Patescibacteria(100);Saccharimonadia(100);Saccharimonadales(100);Saccharimonadales_fa(100);Saccharimonadales_ge(100);	Otu00918	0	0.0314977	0.00237773	0.0560758	0	0	0	0	0	0
	Otu00919	Bacteria(100);Actinobacteria(100);Acidimicrobiia(100);Acidimicrobiia_unclassified(89);Acidimicrobiia_unclassified(89);Acidimicrobiia_unclassified(89);	Otu00919	0	0	0.00237773	0	0	0	0	0	0.0328228	0.0256148
	Otu00920	Bacteria(100);Actinobacteria(100);Thermoleophilia(100);Solirubrobacterales(100);Solirubrobacteraceae(100);Conexibacter(100);	Otu00920	0	0	0.0404213	0	0	0	0	0	0	0
	Otu00921	Bacteria(100);Proteobacteria(100);Alphaproteobacteria(100);Rhizobiales(100);Rhizobiales_unclassified(65);Rhizobiales_unclassified(65);	Otu00921	0.0326502	0	0	0	0	0	0	0	0	0
	Otu00922	Bacteria(100);Acidobacteria(100);Subgroup_6(100);Subgroup_6_or(95);Subgroup_6_fa(95);Subgroup_6_ge(95);	Otu00922	0	0.0157489	0	0.0280379	0	0	0	0	0.0328228	0
	Otu00923	Bacteria(100);Proteobacteria(100);Gammaproteobacteria(100);Betaproteobacteriales(100);Nitrosomonadaceae(100);Ellin6067(100);	Otu00923	0.0326502	0	0	0	0	0	0	0	0	0
	Otu00924	Bacteria(100);Actinobacteria(100);Actinobacteria(100);Glycomycetales(100);Glycomycetaceae(100);Glycomyces(100);	Otu00924	0	0	0	0	0	0	0	0.0752845	0	0
	Otu00925	Bacteria(100);Proteobacteria(100);Alphaproteobacteria(100);Sphingomonadales(100);Sphingomonadaceae(100);Sphingomonadaceae_unclassified(71);	Otu00925	0	0	0	0	0	0	0	0	0	0.0622073
	Otu00926	Bacteria(100);Proteobacteria(100);Gammaproteobacteria(100);Betaproteobacteriales(100);Nitrosomonadaceae(100);MND1(100);	Otu00926	0.0326502	0	0	0	0	0	0	0	0	0
	Otu00927	Bacteria(100);Zixibacteria(83);Zixibacteria_cl(83);Zixibacteria_or(83);Zixibacteria_fa(83);Zixibacteria_ge(83);	Otu00927	0.0326502	0	0	0	0	0	0	0	0	0
	Otu00928	Bacteria(100);Bacteroidetes(100);Bacteroidia(100);Cytophagales(100);Hymenobacteraceae(100);Adhaeribacter(100);	Otu00928	0	0	0.0404213	0	0	0	0	0	0	0
	Otu00929	Bacteria(100);Chloroflexi(100);Anaerolineae(100);SBR1031(100);A4b(100);A4b_ge(95);	Otu00929	0	0	0	0	0	0.104371	0	0	0	0
	Otu00930	Bacteria(100);Proteobacteria(100);Gammaproteobacteria(100);Ga0077536(100);Ga0077536_fa(100);Ga0077536_ge(100);	Otu00930	0.00768241	0	0	0	0	0.0798134	0	0	0	0
	Otu00931	Bacteria(100);Chloroflexi(100);Dehalococcoidia(100);SAR202_clade(100);SAR202_clade_fa(100);SAR202_clade_ge(100);	Otu00931	0.00576181	0	0	0	0	0	0.0767207	0	0	0
	Otu00932	Bacteria(100);Proteobacteria(100);Alphaproteobacteria(100);Rhodovibrionales(100);Kiloniellaceae(100);Tagaea(100);	Otu00932	0.0211266	0	0	0	0	0	0.0328803	0	0	0
	Otu00933	Bacteria(100);Proteobacteria(100);Deltaproteobacteria(100);Oligoflexales(100);Oligoflexaceae(100);Oligoflexus(100);	Otu00933	0	0.0367473	0.0166441	0.0168227	0	0	0	0	0	0
	Otu00934	Bacteria(100);Planctomycetes(100);Planctomycetacia(100);Isosphaerales(100);Isosphaeraceae(100);uncultured(100);	Otu00934	0.0038412	0.00524962	0	0	0	0	0.0657606	0	0	0.0073185
	Otu00935	Bacteria(100);Acidobacteria(100);Blastocatellia_(Subgroup_4)(100);Blastocatellales(100);Blastocatellaceae(100);Blastocatellaceae_unclassified(89);	Otu00935	0	0.0209985	0.0309104	0	0	0	0	0	0	0
	Otu00936	Bacteria(100);Actinobacteria(100);Actinobacteria(100);Pseudonocardiales(100);Pseudonocardiaceae(100);Pseudonocardia(100);	Otu00936	0	0	0	0	0	0	0	0.0752845	0	0
	Otu00937	Bacteria(100);Proteobacteria(100);Alphaproteobacteria(100);Rhizobiales(100);Rhizobiaceae(100);Chelativorans(65);	Otu00937	0.0038412	0.0367473	0	0	0	0	0	0.035428	0	0
	Otu00938	Bacteria(100);Bacteroidetes(100);Rhodothermia(100);Rhodothermales(100);Rhodothermaceae(100);uncultured(100);	Otu00938	0	0.0157489	0.026155	0.0168227	0	0	0	0	0	0
	Otu00939	Bacteria(100);Proteobacteria(100);Gammaproteobacteria(100);Betaproteobacteriales(100);Nitrosomonadaceae(100);MND1(100);	Otu00939	0.0307296	0	0	0	0	0	0.00548005	0	0	0
	Otu00940	Bacteria(100);Proteobacteria(100);Gammaproteobacteria(100);Xanthomonadales(100);Xanthomonadaceae(100);Lysobacter(100);	Otu00940	0	0	0	0	0	0.0184185	0.00548005	0	0	0.0475703
	Otu00941	Bacteria(100);Planctomycetes(100);Planctomycetacia(100);Planctomycetales(100);uncultured(100);uncultured_ge(100);	Otu00941	0	0	0	0	0	0	0.0931609	0	0	0
	Otu00942	Bacteria(100);Chloroflexi(100);Chloroflexia(100);Thermomicrobiales(100);JG30-KF-CM45(100);JG30-KF-CM45_ge(100);	Otu00942	0	0.0262481	0.0118886	0.0392531	0	0	0	0	0	0
	Otu00943	Bacteria(100);Patescibacteria(100);Saccharimonadia(100);Saccharimonadales(100);Saccharimonadales_fa(100);Saccharimonadales_ge(100);	Otu00943	0	0.0157489	0.0095109	0.0336455	0	0	0	0	0.0145879	0
	Otu00944	Bacteria(100);Actinobacteria(100);Actinobacteria(100);Pseudonocardiales(100);Pseudonocardiaceae(100);Crossiella(100);	Otu00944	0.0172854	0	0	0.00560758	0	0	0.0383604	0	0	0
	Otu00945	Bacteria(100);Actinobacteria(100);Actinobacteria(100);Pseudonocardiales(100);Pseudonocardiaceae(100);Actinomycetospora(100);	Otu00945	0	0	0.0213995	0	0	0.0491159	0	0	0	0
	Otu00946	Bacteria(100);Acidobacteria(100);Acidobacteriia(100);Solibacterales(100);Solibacteraceae_(Subgroup_3)(100);Bryobacter(100);	Otu00946	0.0307296	0	0	0	0	0	0	0	0	0
	Otu00947	Bacteria(100);Cyanobacteria(100);Oxyphotobacteria(100);Oxyphotobacteria_unclassified(82);Oxyphotobacteria_unclassified(82);Oxyphotobacteria_unclassified(82);	Otu00947	0	0	0	0	0	0	0	0.070856	0	0
	Otu00948	Bacteria(100);Acidobacteria(100);Subgroup_6(100);Subgroup_6_or(100);Subgroup_6_fa(100);Subgroup_6_ge(100);	Otu00948	0	0	0	0	0	0.0982318	0	0	0	0
	Otu00949	Bacteria(100);Proteobacteria(100);Gammaproteobacteria(100);Acidithiobacillales(100);Acidithiobacillaceae(100);TX1A-55(100);	Otu00949	0.0307296	0	0	0	0	0	0	0	0	0
	Otu00950	Bacteria(100);Actinobacteria(100);Acidimicrobiia(100);Acidimicrobiia_unclassified(63);Acidimicrobiia_unclassified(63);Acidimicrobiia_unclassified(63);	Otu00950	0.00576181	0	0	0	0	0	0.0712407	0	0	0
	Otu00951	Bacteria(100);Planctomycetes(100);Planctomycetacia(100);Gemmatales(100);Gemmataceae(100);Gemmata(100);	Otu00951	0	0.0104992	0	0.0336455	0	0	0	0	0.0291758	0
	Otu00952	Bacteria(100);Acidobacteria(100);Acidobacteriia(100);Solibacterales(100);Solibacteraceae_(Subgroup_3)(100);Bryobacter(100);	Otu00952	0	0.0524962	0.00713318	0.0168227	0	0	0	0	0	0
	Otu00953	Bacteria(100);Actinobacteria(100);Rubrobacteria(100);Rubrobacterales(100);Rubrobacteriaceae(100);Rubrobacter(100);	Otu00953	0	0.0104992	0.0309104	0.00560758	0	0	0	0	0	0
	Otu00954	Bacteria(100);Actinobacteria(100);Actinobacteria(100);Pseudonocardiales(100);Pseudonocardiaceae(100);Pseudonocardia(94);	Otu00954	0	0	0	0	0	0	0	0	0	0.058548
	Otu00955	Bacteria(100);Planctomycetes(100);OM190(100);OM190_or(100);OM190_fa(100);OM190_ge(100);	Otu00955	0.0307296	0	0	0	0	0	0	0	0	0
	Otu00956	Bacteria(100);Planctomycetes(100);OM190(100);OM190_or(100);OM190_fa(100);OM190_ge(100);	Otu00956	0	0	0	0	0	0.0982318	0	0	0	0
	Otu00957	Bacteria(100);Patescibacteria(100);Parcubacteria(100);Parcubacteria_unclassified(100);Parcubacteria_unclassified(100);Parcubacteria_unclassified(100);	Otu00957	0.0307296	0	0	0	0	0	0	0	0	0
	Otu00958	Bacteria(100);Chloroflexi(100);Chloroflexia(100);Thermomicrobiales(100);JG30-KF-CM45(100);JG30-KF-CM45_ge(100);	Otu00958	0	0	0	0	0	0	0.00548005	0	0.0182349	0.0365925
	Otu00959	Bacteria(100);Firmicutes(100);Bacilli(100);Bacillales(100);Planococcaceae(100);Jeotgalibacillus(100);	Otu00959	0	0	0	0	0	0.0982318	0	0	0	0
	Otu00960	Bacteria(100);Patescibacteria(100);Saccharimonadia(100);Saccharimonadales(100);Saccharimonadales_fa(100);Saccharimonadales_ge(100);	Otu00960	0	0	0	0	0	0.0982318	0	0	0	0
	Otu00961	Bacteria(100);Proteobacteria(100);Alphaproteobacteria(100);Caulobacterales(100);Hyphomonadaceae(100);SWB02(100);	Otu00961	0.0268884	0	0	0	0	0	0.0109601	0	0	0
	Otu00962	Bacteria(100);Proteobacteria(100);Alphaproteobacteria(100);Reyranellales(100);Reyranellaceae(100);Reyranella(100);	Otu00962	0.0038412	0	0	0	0	0.0675344	0.0164402	0	0	0
	Otu00963	Bacteria(100);Chloroflexi(100);Chloroflexia(100);Thermomicrobiales(100);AKYG1722(100);AKYG1722_ge(100);	Otu00963	0	0.0314977	0.00475545	0.0448607	0	0	0	0	0	0
	Otu00964	Bacteria(100);Verrucomicrobia(100);Verrucomicrobiae(100);Opitutales(100);Opitutaceae(100);Lacunisphaera(69);	Otu00964	0.028809	0	0	0	0	0.00613949	0	0	0	0
	Otu00965	Bacteria(100);Acidobacteria(100);Subgroup_6(100);Unknown_Order(100);Unknown_Family(100);Luteitalea(100);	Otu00965	0	0	0.0118886	0.0112152	0	0.0184185	0.00548005	0	0.0182349	0
	Otu00966	Bacteria(100);Actinobacteria(100);Actinobacteria(100);Propionibacteriales(100);Nocardioidaceae(100);Nocardioides(100);	Otu00966	0	0	0.0380436	0	0	0	0	0	0	0
	Otu00967	Bacteria(100);Proteobacteria(100);Alphaproteobacteria(100);Caulobacterales(100);Caulobacteraceae(100);Brevundimonas(88);	Otu00967	0	0.0262481	0	0.0168227	0	0	0.0219202	0	0	0.014637
	Otu00968	Bacteria(100);Zixibacteria(100);Zixibacteria_cl(100);Zixibacteria_or(100);Zixibacteria_fa(100);Zixibacteria_ge(100);	Otu00968	0.0307296	0	0	0	0	0	0	0	0	0
	Otu00969	Bacteria(100);Acidobacteria(100);Subgroup_6(100);Subgroup_6_or(100);Subgroup_6_fa(100);Subgroup_6_ge(100);	Otu00969	0	0	0.0380436	0	0	0	0	0	0	0
	Otu00970	Bacteria(100);Bacteroidetes(100);Rhodothermia(100);Balneolales(100);Balneolaceae(100);Balneolaceae_unclassified(94);	Otu00970	0	0	0	0	0.0463768	0	0	0	0	0
	Otu00971	Bacteria(100);Proteobacteria(100);Alphaproteobacteria(100);Sphingomonadales(100);Sphingomonadaceae(100);Sphingomonas(57);	Otu00971	0	0	0	0	0	0	0.00548005	0.0664275	0	0
	Otu00972	Bacteria(100);Gemmatimonadetes(100);S0134_terrestrial_group(100);S0134_terrestrial_group_or(100);S0134_terrestrial_group_fa(100);S0134_terrestrial_group_ge(100);	Otu00972	0.0307296	0	0	0	0	0	0	0	0	0
	Otu00973	Bacteria(100);Actinobacteria(100);Acidimicrobiia(100);Acidimicrobiia_unclassified(57);Acidimicrobiia_unclassified(57);Acidimicrobiia_unclassified(57);	Otu00973	0.0211266	0.0157489	0	0	0	0.00613949	0.00548005	0	0	0
	Otu00974	Bacteria(100);Actinobacteria(100);Actinobacteria(100);Pseudonocardiales(100);Pseudonocardiaceae(100);Crossiella(100);	Otu00974	0.019206	0	0	0.00560758	0	0	0.0274003	0	0	0
	Otu00975	Bacteria(100);Gemmatimonadetes(100);Gemmatimonadetes(100);Gemmatimonadales(100);Gemmatimonadaceae(100);uncultured(100);	Otu00975	0.0307296	0	0	0	0	0	0	0	0	0
	Otu00976	Bacteria(100);Planctomycetes(100);Planctomycetacia(100);Gemmatales(100);Gemmataceae(100);uncultured(94);	Otu00976	0.0307296	0	0	0	0	0	0	0	0	0
	Otu00977	Bacteria(100);Actinobacteria(100);Rubrobacteria(100);Rubrobacterales(100);Rubrobacteriaceae(100);Rubrobacter(100);	Otu00977	0	0	0.0095109	0.0392531	0	0	0	0	0.0182349	0
	Otu00978	Bacteria(100);Planctomycetes(100);Planctomycetes_unclassified(100);Planctomycetes_unclassified(100);Planctomycetes_unclassified(100);Planctomycetes_unclassified(100);	Otu00978	0.0307296	0	0	0	0	0	0	0	0	0
	Otu00979	Bacteria(100);Bacteroidetes(100);Bacteroidia(100);Cytophagales(100);Cyclobacteriaceae(100);Cyclobacterium(100);	Otu00979	0	0.0262481	0	0.0168227	0	0	0.0328803	0	0	0.0073185
	Otu00980	Bacteria(100);Proteobacteria(100);Gammaproteobacteria(100);Xanthomonadales(100);Xanthomonadaceae(100);Luteimonas(100);	Otu00980	0.028809	0	0	0	0	0	0	0	0	0
	Otu00981	Bacteria(100);Actinobacteria(80);MB-A2-108(80);MB-A2-108_or(80);MB-A2-108_fa(80);MB-A2-108_ge(80);	Otu00981	0	0	0	0	0	0	0.0822008	0	0	0
	Otu00982	Bacteria(100);Actinobacteria(100);Thermoleophilia(100);Solirubrobacterales(100);67-14(80);67-14_ge(80);	Otu00982	0	0.0157489	0.0142664	0.0168227	0	0	0	0	0.0109409	0
	Otu00983	Bacteria(100);Chloroflexi(100);Chloroflexia(100);Thermomicrobiales(100);JG30-KF-CM45(100);JG30-KF-CM45_ge(100);	Otu00983	0	0	0.0356659	0	0	0	0	0	0	0
	Otu00984	Bacteria(100);Actinobacteria(100);Acidimicrobiia(100);Microtrichales(100);uncultured(74);uncultured_ge(74);	Otu00984	0.0134442	0	0	0	0	0.0184185	0.0274003	0	0	0
	Otu00985	Bacteria(100);Patescibacteria(100);Saccharimonadia(100);Saccharimonadales(100);Saccharimonadales_fa(100);Saccharimonadales_ge(100);	Otu00985	0	0	0	0	0	0	0	0.0664275	0	0
	Otu00986	Bacteria(100);Proteobacteria(100);Alphaproteobacteria(100);Puniceispirillales(100);Puniceispirillales_Incertae_Sedis(100);Constrictibacter(100);	Otu00986	0	0.041997	0	0.0392531	0	0	0	0	0	0
	Otu00987	Bacteria(100);Proteobacteria(100);Alphaproteobacteria(100);Alphaproteobacteria_Incertae_Sedis(100);Unknown_Family(100);Acuticoccus(100);	Otu00987	0	0.0367473	0	0.0448607	0	0	0	0	0	0
	Otu00988	Bacteria(100);Planctomycetes(100);Planctomycetacia(100);uncultured(100);uncultured_fa(100);uncultured_ge(100);	Otu00988	0.028809	0	0	0	0	0	0	0	0	0
	Otu00989	Bacteria(100);Nitrospirae(100);Nitrospira(100);Nitrospirales(100);Nitrospiraceae(100);Nitrospira(100);	Otu00989	0	0	0.0332882	0.00560758	0	0	0	0	0	0
	Otu00990	Bacteria(100);Bacteroidetes(100);Rhodothermia(100);Rhodothermales(100);Rhodothermaceae(100);Rubrivirga(100);	Otu00990	0	0	0	0	0	0	0	0	0	0.0548888
	Otu00991	Bacteria(100);Planctomycetes(100);Phycisphaerae(100);Tepidisphaerales(100);Tepidisphaeraceae(100);Tepidisphaeraceae_unclassified(100);	Otu00991	0	0	0.0356659	0	0	0	0	0	0	0
	Otu00992	Bacteria(100);Proteobacteria(100);Deltaproteobacteria(100);Myxococcales(100);Haliangiaceae(100);Haliangium(100);	Otu00992	0.0134442	0	0	0	0	0.0491159	0	0	0	0
	Otu00993	Bacteria(100);Planctomycetes(100);Phycisphaerae(100);Tepidisphaerales(100);Tepidisphaeraceae(100);Tepidisphaera(100);	Otu00993	0	0	0	0	0	0	0	0	0	0.0548888
	Otu00994	Bacteria(100);Chloroflexi(100);Chloroflexia(100);Thermomicrobiales(100);JG30-KF-CM45(100);JG30-KF-CM45_ge(100);	Otu00994	0.028809	0	0	0	0	0	0	0	0	0
	Otu00995	Bacteria(100);Actinobacteria(100);Thermoleophilia(100);Solirubrobacterales(100);Solirubrobacteraceae(100);Parviterribacter(100);	Otu00995	0	0.0209985	0.0237773	0.00560758	0	0	0	0	0	0
	Otu00996	Bacteria(100);Proteobacteria(100);Alphaproteobacteria(100);Caulobacterales(100);Caulobacteraceae(100);uncultured(94);	Otu00996	0	0	0.0356659	0	0	0	0	0	0	0
	Otu00997	Bacteria(100);Actinobacteria(100);Actinobacteria(100);Pseudonocardiales(100);Pseudonocardiaceae(100);Allokutzneria(80);	Otu00997	0.028809	0	0	0	0	0	0	0	0	0
	Otu00998	Bacteria(100);Proteobacteria(100);Alphaproteobacteria(100);Alphaproteobacteria_unclassified(100);Alphaproteobacteria_unclassified(100);Alphaproteobacteria_unclassified(100);	Otu00998	0	0	0	0	0	0.0429764	0.0438404	0	0	0
	Otu00999	Bacteria(100);Proteobacteria(100);Deltaproteobacteria(100);Myxococcales(100);Haliangiaceae(100);Haliangium(100);	Otu00999	0	0.041997	0.00237773	0.0168227	0	0	0	0	0.0109409	0
	Otu01000	Bacteria(100);Proteobacteria(100);Alphaproteobacteria(100);Caulobacterales(100);Hyphomonadaceae(100);SWB02(100);	Otu01000	0.028809	0	0	0	0	0	0	0	0	0
	Otu01001	Bacteria(100);Acidobacteria(100);Subgroup_6(100);Subgroup_6_or(100);Subgroup_6_fa(100);Subgroup_6_ge(100);	Otu01001	0.0134442	0	0	0	0	0.0491159	0	0	0	0
	Otu01002	Bacteria(100);Proteobacteria(100);Alphaproteobacteria(100);Rhodobacterales(100);Rhodobacteraceae(100);Maribius(94);	Otu01002	0	0	0	0	0.0376812	0	0	0.008857	0	0
	Otu01003	Bacteria(100);Acidobacteria(100);Subgroup_6(100);Subgroup_6_or(100);Subgroup_6_fa(100);Subgroup_6_ge(100);	Otu01003	0.028809	0	0	0	0	0	0	0	0	0
	Otu01004	Bacteria(100);Actinobacteria(100);Actinobacteria(100);Propionibacteriales(100);Propionibacteriaceae(100);Propionibacteriaceae_unclassified(100);	Otu01004	0	0.0314977	0	0.0504682	0	0	0	0	0	0
	Otu01005	Bacteria(100);Proteobacteria(100);Deltaproteobacteria(100);Myxococcales(100);Sandaracinaceae(100);uncultured(87);	Otu01005	0	0.0104992	0.0309104	0	0	0	0	0	0	0
	Otu01006	Bacteria(100);Actinobacteria(100);Actinobacteria(100);Kineosporiales(100);Kineosporiaceae(100);Kineosporiaceae_unclassified(100);	Otu01006	0	0.0314977	0	0.0392531	0	0	0.0109601	0	0	0
	Otu01007	Bacteria(100);Cyanobacteria(100);Oxyphotobacteria(100);uncultured(100);uncultured_fa(100);uncultured_ge(100);	Otu01007	0	0	0.0356659	0	0	0	0	0	0	0
	Otu01008	Bacteria(100);Bacteria_unclassified(100);Bacteria_unclassified(100);Bacteria_unclassified(100);Bacteria_unclassified(100);Bacteria_unclassified(100);	Otu01008	0	0.041997	0	0.0112152	0	0	0.0274003	0	0	0
	Otu01009	Bacteria(100);Actinobacteria(100);Acidimicrobiia(100);Microtrichales(100);uncultured(87);uncultured_ge(87);	Otu01009	0	0	0	0	0	0.0920923	0	0	0	0
	Otu01010	Bacteria(100);Proteobacteria(100);Gammaproteobacteria(100);Steroidobacterales(87);Woeseiaceae(87);Woeseia(87);	Otu01010	0.019206	0	0.00237773	0	0	0.012279	0.0109601	0	0	0
	Otu01011	Bacteria(100);Proteobacteria(100);Deltaproteobacteria(100);RCP2-54(94);RCP2-54_fa(94);RCP2-54_ge(94);	Otu01011	0.028809	0	0	0	0	0	0	0	0	0
	Otu01012	Bacteria(100);Proteobacteria(100);Alphaproteobacteria(100);Rhizobiales(100);Rhizobiales_unclassified(100);Rhizobiales_unclassified(100);	Otu01012	0	0	0	0	0	0.0920923	0	0	0	0
	Otu01013	Bacteria(100);Bacteroidetes(100);Bacteroidia(100);Cytophagales(100);Cyclobacteriaceae(100);Cyclobacteriaceae_unclassified(100);	Otu01013	0	0	0	0	0	0.0920923	0	0	0	0
	Otu01014	Bacteria(100);Proteobacteria(100);Alphaproteobacteria(100);Rhodospirillales(87);Rhodospirillales_unclassified(87);Rhodospirillales_unclassified(87);	Otu01014	0.0115236	0.0157489	0	0.0224303	0	0	0.0109601	0	0	0
	Otu01015	Bacteria(100);Proteobacteria(100);Alphaproteobacteria(100);Tistrellales(100);Geminicoccaceae(100);Geminicoccus(100);	Otu01015	0	0.0157489	0.0095109	0	0	0	0	0	0.0255288	0
	Otu01016	Bacteria(100);Planctomycetes(100);Planctomycetacia(100);Gemmatales(100);Gemmataceae(100);uncultured(100);	Otu01016	0.0268884	0	0	0	0	0	0	0	0	0
	Otu01017	Bacteria(100);Dependentiae(100);Babeliae(100);Babeliales(100);Vermiphilaceae(86);Vermiphilaceae_ge(86);	Otu01017	0.0268884	0	0	0	0	0	0	0	0	0
	Otu01018	Bacteria(100);Patescibacteria(100);Saccharimonadia(100);Saccharimonadales(100);Saccharimonadales_fa(100);Saccharimonadales_ge(100);	Otu01018	0	0.0157489	0.0213995	0.0112152	0	0	0	0	0	0
	Otu01019	Bacteria(100);Actinobacteria(100);Thermoleophilia(100);Gaiellales(100);uncultured(100);uncultured_ge(100);	Otu01019	0.019206	0	0.00475545	0	0	0.012279	0	0	0	0
	Otu01020	Bacteria(100);Actinobacteria(100);Actinobacteria(100);Kineosporiales(100);Kineosporiaceae(100);Quadrisphaera(100);	Otu01020	0.0230472	0	0.00475545	0	0	0	0	0	0	0
	Otu01021	Bacteria(100);Proteobacteria(100);Alphaproteobacteria(100);Alphaproteobacteria_unclassified(93);Alphaproteobacteria_unclassified(93);Alphaproteobacteria_unclassified(93);	Otu01021	0.0115236	0	0	0	0	0.0491159	0	0	0	0
	Otu01022	Bacteria(100);Proteobacteria(100);Alphaproteobacteria(100);Sphingomonadales(100);Sphingomonadaceae(100);Qipengyuania(100);	Otu01022	0	0.0104992	0.00713318	0.0112152	0	0	0	0	0.0255288	0
	Otu01023	Bacteria(100);Actinobacteria(100);Rubrobacteria(100);Rubrobacterales(100);Rubrobacteriaceae(100);Rubrobacter(100);	Otu01023	0	0.0262481	0.00237773	0.0168227	0.00869565	0	0.00548005	0.0044285	0	0
	Otu01024	Bacteria(100);Actinobacteria(100);Acidimicrobiia(100);Actinomarinales(100);Actinomarinales_unclassified(65);Actinomarinales_unclassified(65);	Otu01024	0.0038412	0	0	0	0	0	0.0657606	0	0	0
	Otu01025	Bacteria(100);Bacteroidetes(100);Bacteroidia(100);Chitinophagales(100);Chitinophagaceae(100);Segetibacter(100);	Otu01025	0	0	0.00475545	0	0	0	0	0	0.0437637	0
	Otu01026	Bacteria(100);Proteobacteria(100);Alphaproteobacteria(100);Rhodobacterales(100);Rhodobacteraceae(100);Rubrimonas(100);	Otu01026	0.00768241	0	0	0	0	0.0613949	0	0	0	0
	Otu01027	Bacteria(100);Proteobacteria(100);Deltaproteobacteria(100);Myxococcales(100);Haliangiaceae(100);Haliangium(100);	Otu01027	0.00576181	0	0.00713318	0	0	0.0368369	0.0109601	0	0	0
	Otu01028	Bacteria(100);Bacteroidetes(100);Bacteroidia(100);Cytophagales(100);Microscillaceae(100);uncultured(100);	Otu01028	0	0	0	0	0	0.0859528	0	0	0	0
	Otu01029	Bacteria(100);Cyanobacteria(100);Oxyphotobacteria(100);Nostocales(100);Chroococcidiopsaceae(93);Chroococcidiopsaceae_unclassified(93);	Otu01029	0	0	0	0	0	0.0613949	0	0	0	0.014637
	Otu01030	Bacteria(100);Actinobacteria(100);Actinobacteria(100);Pseudonocardiales(72);Pseudonocardiaceae(72);Crossiella(72);	Otu01030	0.0115236	0.0104992	0	0	0	0	0.0328803	0	0	0
	Otu01031	Bacteria(100);Planctomycetes(100);Phycisphaerae(100);Phycisphaerales(100);Phycisphaeraceae(100);SM1A02(100);	Otu01031	0	0	0.0332882	0	0	0	0	0	0	0
	Otu01032	Bacteria(100);Verrucomicrobia(100);Verrucomicrobiae(100);Verrucomicrobiales(100);Verrucomicrobiaceae(100);uncultured(100);	Otu01032	0	0	0	0	0	0.0859528	0	0	0	0
	Otu01033	Bacteria(100);Planctomycetes(100);Phycisphaerae(100);Tepidisphaerales(93);Tepidisphaeraceae(93);Tepidisphaera(93);	Otu01033	0.00576181	0	0	0	0	0	0	0	0	0.0402518
	Otu01034	Bacteria(100);Firmicutes(100);Bacilli(100);Bacillales(100);Paenibacillaceae(100);Paenibacillus(79);	Otu01034	0	0	0	0	0	0.0859528	0	0	0	0
	Otu01035	Bacteria(100);Gemmatimonadetes(100);Gemmatimonadetes(100);Gemmatimonadales(100);Gemmatimonadaceae(100);Gemmatimonas(100);	Otu01035	0	0.0262481	0.0166441	0.0112152	0	0	0	0	0	0
	Otu01036	Bacteria(100);Acidobacteria(100);Acidobacteriia(100);Solibacterales(100);Solibacteraceae_(Subgroup_3)(100);Bryobacter(100);	Otu01036	0	0	0	0	0	0.0859528	0	0	0	0
	Otu01037	Bacteria(100);Actinobacteria(100);Rubrobacteria(100);Rubrobacterales(100);Rubrobacteriaceae(100);Rubrobacter(100);	Otu01037	0	0.00524962	0.00237773	0	0	0	0	0.0132855	0.0182349	0.014637
	Otu01038	Bacteria(100);Cyanobacteria(100);Oxyphotobacteria(100);uncultured(100);uncultured_fa(100);uncultured_ge(100);	Otu01038	0	0	0.0332882	0	0	0	0	0	0	0
	Otu01039	Bacteria(100);Proteobacteria(100);Alphaproteobacteria(100);Caulobacterales(100);Caulobacteraceae(100);PMMR1(100);	Otu01039	0	0	0.0237773	0.0224303	0	0	0	0	0	0
	Otu01040	Bacteria(100);Actinobacteria(100);Rubrobacteria(100);Rubrobacterales(100);Rubrobacteriaceae(100);Rubrobacter(100);	Otu01040	0	0.00524962	0	0.00560758	0	0	0.00548005	0.0487135	0	0
	Otu01041	Bacteria(100);Proteobacteria(100);Alphaproteobacteria(100);Rhodobacterales(100);Rhodobacteraceae(100);Rubellimicrobium(100);	Otu01041	0	0.0209985	0.00237773	0.0168227	0	0	0	0	0.0109409	0.0109778
	Otu01042	Bacteria(100);Firmicutes(100);Bacilli(100);Bacillales(100);Paenibacillaceae(100);Paenibacillus(58);	Otu01042	0	0	0	0.0168227	0.0231884	0	0	0.0132855	0	0
	Otu01043	Bacteria(100);Proteobacteria(100);Gammaproteobacteria(100);Xanthomonadales(100);Xanthomonadaceae(100);Luteimonas(86);	Otu01043	0	0	0	0	0	0	0	0	0	0.0512295
	Otu01044	Bacteria(100);Actinobacteria(100);Rubrobacteria(100);Rubrobacterales(100);Rubrobacteriaceae(100);Rubrobacter(100);	Otu01044	0	0	0	0	0	0	0	0	0.0510576	0
	Otu01045	Bacteria(100);Actinobacteria(100);Actinobacteria(100);Pseudonocardiales(100);Pseudonocardiaceae(100);Crossiella(100);	Otu01045	0.0230472	0	0	0	0	0.012279	0	0	0	0
	Otu01046	Bacteria(100);Gemmatimonadetes(100);Gemmatimonadetes(100);Gemmatimonadales(100);Gemmatimonadaceae(100);uncultured(100);	Otu01046	0.0268884	0	0	0	0	0	0	0	0	0
	Otu01047	Bacteria(100);Chloroflexi(100);Chloroflexia(100);Thermomicrobiales(100);Thermomicrobiaceae(100);Thermomicrobiaceae_unclassified(79);	Otu01047	0.0038412	0	0	0	0	0	0.0657606	0	0	0
	Otu01048	Bacteria(100);Actinobacteria(100);Acidimicrobiia(100);IMCC26256(100);IMCC26256_fa(100);IMCC26256_ge(100);	Otu01048	0.0268884	0	0	0	0	0	0	0	0	0
	Otu01049	Bacteria(100);Chloroflexi(100);Chloroflexia(100);Thermomicrobiales(100);JG30-KF-CM45(100);JG30-KF-CM45_ge(100);	Otu01049	0.0268884	0	0	0	0	0	0	0	0	0
	Otu01050	Bacteria(100);Proteobacteria(100);Gammaproteobacteria(100);Betaproteobacteriales(100);Nitrosomonadaceae(100);IS-44(100);	Otu01050	0.0268884	0	0	0	0	0	0	0	0	0
	Otu01051	Bacteria(100);Acidobacteria(100);Acidobacteriia(100);Solibacterales(100);Solibacteraceae_(Subgroup_3)(100);Elev-16S-1166(100);	Otu01051	0.0268884	0	0	0	0	0	0	0	0	0
	Otu01052	Bacteria(100);Bacteroidetes(100);Bacteroidia(100);Flavobacteriales(100);Crocinitomicaceae(100);Fluviicola(100);	Otu01052	0	0	0	0	0	0	0	0	0	0.0512295
	Otu01053	Bacteria(100);Planctomycetes(100);Planctomycetacia(100);Gemmatales(100);Gemmataceae(100);Gemmata(100);	Otu01053	0	0	0.0332882	0	0	0	0	0	0	0
	Otu01054	Bacteria(100);Gemmatimonadetes(100);Longimicrobia(100);Longimicrobiales(100);Longimicrobiaceae(100);Longimicrobiaceae_ge(100);	Otu01054	0	0	0	0	0	0	0.0109601	0	0.0182349	0.0256148
	Otu01055	Bacteria(100);Proteobacteria(100);Alphaproteobacteria(100);uncultured(100);uncultured_fa(100);uncultured_ge(100);	Otu01055	0	0	0	0	0	0	0.0712407	0	0	0
	Otu01056	Bacteria(100);Chloroflexi(100);Anaerolineae(100);SBR1031(77);SBR1031_unclassified(77);SBR1031_unclassified(77);	Otu01056	0	0	0	0	0	0.012279	0.0602806	0	0	0
	Otu01057	Bacteria(100);Actinobacteria(100);Acidimicrobiia(100);Microtrichales(100);Ilumatobacteraceae(100);CL500-29_marine_group(100);	Otu01057	0	0.0157489	0.0166441	0.0168227	0	0	0	0	0	0
	Otu01058	Bacteria(100);Proteobacteria(100);Gammaproteobacteria(100);Betaproteobacteriales(100);Nitrosomonadaceae(100);MND1(100);	Otu01058	0.0230472	0	0	0	0	0	0.00548005	0	0	0
	Otu01059	Bacteria(100);Proteobacteria(100);Gammaproteobacteria(100);Betaproteobacteriales(100);Burkholderiaceae(100);Burkholderiaceae_unclassified(93);	Otu01059	0.0249678	0	0	0	0	0	0	0	0	0
	Otu01060	Bacteria(100);Acidobacteria(100);Subgroup_6(100);Subgroup_6_or(100);Subgroup_6_fa(100);Subgroup_6_ge(100);	Otu01060	0	0.0262481	0.00713318	0.0224303	0	0	0	0	0.00364697	0
	Otu01061	Bacteria(100);Proteobacteria(100);Alphaproteobacteria(100);Acetobacterales(100);Acetobacteraceae(100);Belnapia(85);	Otu01061	0	0	0	0	0	0.0613949	0	0	0.0109409	0
	Otu01062	Bacteria(100);Actinobacteria(100);Rubrobacteria(100);Rubrobacterales(100);Rubrobacteriaceae(100);Rubrobacter(100);	Otu01062	0	0	0	0.00560758	0	0	0.00548005	0.0487135	0	0
	Otu01063	Bacteria(100);Chloroflexi(100);Chloroflexia(100);Thermomicrobiales(100);JG30-KF-CM45(100);JG30-KF-CM45_ge(100);	Otu01063	0	0.0209985	0	0.0168227	0	0	0.0328803	0	0	0
	Otu01064	Bacteria(100);Actinobacteria(100);Actinobacteria(100);Propionibacteriales(100);Propionibacteriaceae(100);Haloactinopolyspora(70);	Otu01064	0	0.041997	0	0.0280379	0	0	0	0	0	0
	Otu01065	Bacteria(100);Bacteroidetes(100);Bacteroidia(100);Chitinophagales(100);Chitinophagaceae(100);Flavisolibacter(100);	Otu01065	0	0.0104992	0.0237773	0.00560758	0	0	0	0	0	0
	Otu01066	Bacteria(100);Proteobacteria(100);Alphaproteobacteria(100);Alphaproteobacteria_unclassified(100);Alphaproteobacteria_unclassified(100);Alphaproteobacteria_unclassified(100);	Otu01066	0.0249678	0	0	0	0	0	0	0	0	0
	Otu01067	Bacteria(100);Actinobacteria(100);Acidimicrobiia(100);Microtrichales(100);Ilumatobacteraceae(100);Ilumatobacter(100);	Otu01067	0.0019206	0.0104992	0.0142664	0.0168227	0	0	0.00548005	0	0	0
	Otu01068	Bacteria(100);Proteobacteria(100);Gammaproteobacteria(100);Salinisphaerales(100);Salinisphaeraceae(100);Salinisphaera(100);	Otu01068	0	0.0314977	0	0.0392531	0	0	0	0	0	0
	Otu01069	Bacteria(100);Chloroflexi(100);Anaerolineae(100);Caldilineales(100);Caldilineaceae(100);Litorilinea(100);	Otu01069	0.00768241	0	0	0	0	0.0429764	0	0	0.00729395	0
	Otu01070	Bacteria(100);Proteobacteria(100);Alphaproteobacteria(100);Acetobacterales(100);Acetobacteraceae(100);Acetobacteraceae_unclassified(100);	Otu01070	0	0.00524962	0.0237773	0.0112152	0	0	0	0	0	0
	Otu01071	Bacteria(100);Proteobacteria(100);Alphaproteobacteria(100);Rhizobiales(100);uncultured(93);uncultured_ge(93);	Otu01071	0	0.0104992	0.00475545	0.0448607	0	0	0.00548005	0	0	0
	Otu01072	Bacteria(100);Actinobacteria(100);Actinobacteria(100);Streptomycetales(100);Streptomycetaceae(100);Streptomycetaceae_unclassified(85);	Otu01072	0	0	0.00237773	0	0	0	0.0657606	0	0	0
	Otu01073	Bacteria(100);Patescibacteria(100);Saccharimonadia(100);Saccharimonadales(100);Saccharimonadales_fa(100);Saccharimonadales_ge(100);	Otu01073	0	0	0	0	0	0.0798134	0	0	0	0
	Otu01074	Bacteria(100);Proteobacteria(100);Gammaproteobacteria(100);Tenderiales(70);Tenderiaceae(70);Candidatus_Tenderia(70);	Otu01074	0.0153648	0	0	0	0	0.012279	0.0164402	0	0	0
	Otu01075	Bacteria(100);Proteobacteria(100);Deltaproteobacteria(100);Myxococcales(100);BIrii41(100);BIrii41_ge(100);	Otu01075	0	0	0	0	0	0.0798134	0	0	0	0
	Otu01076	Bacteria(100);Bacteroidetes(100);Bacteroidia(100);Cytophagales(100);Cyclobacteriaceae(100);uncultured(100);	Otu01076	0	0	0.0309104	0	0	0	0	0	0	0
	Otu01077	Bacteria(100);Proteobacteria(100);Deltaproteobacteria(100);Oligoflexales(100);Oligoflexaceae(100);Oligoflexus(100);	Otu01077	0	0.0209985	0.0095109	0.0280379	0	0	0	0	0	0
	Otu01078	Bacteria(100);Acidobacteria(100);Blastocatellia_(Subgroup_4)(100);Pyrinomonadales(100);Pyrinomonadaceae(100);RB41(100);	Otu01078	0	0	0.026155	0.0112152	0	0	0	0	0	0
	Otu01079	Bacteria(100);Planctomycetes(100);Planctomycetacia(100);Planctomycetales(100);uncultured(100);uncultured_ge(100);	Otu01079	0.0249678	0	0	0	0	0	0	0	0	0
	Otu01080	Bacteria(100);Proteobacteria(100);Gammaproteobacteria(100);Xanthomonadales(100);Rhodanobacteraceae(100);Pseudofulvimonas(100);	Otu01080	0.00768241	0	0	0	0	0	0.0493205	0	0	0
	Otu01081	Bacteria(100);Proteobacteria(100);Alphaproteobacteria(100);Rhodobacterales(100);Rhodobacteraceae(100);Rhodobacteraceae_unclassified(100);	Otu01081	0	0	0	0	0	0.0798134	0	0	0	0
	Otu01082	Bacteria(100);Cyanobacteria(100);Oxyphotobacteria(100);Oxyphotobacteria_unclassified(100);Oxyphotobacteria_unclassified(100);Oxyphotobacteria_unclassified(100);	Otu01082	0.0249678	0	0	0	0	0	0	0	0	0
	Otu01083	Bacteria(100);FBP(100);FBP_cl(100);FBP_or(100);FBP_fa(100);FBP_ge(100);	Otu01083	0	0	0	0	0	0	0	0	0.0474106	0
	Otu01084	Bacteria(100);Chloroflexi(100);Anaerolineae(100);SBR1031(100);A4b(100);A4b_ge(100);	Otu01084	0.0038412	0	0	0	0	0.0675344	0	0	0	0
	Otu01085	Bacteria(100);Chloroflexi(100);Chloroflexia(100);Thermomicrobiales(100);JG30-KF-CM45(100);JG30-KF-CM45_ge(100);	Otu01085	0	0	0	0	0	0.0798134	0	0	0	0
	Otu01086	Bacteria(100);Actinobacteria(100);Rubrobacteria(100);Rubrobacterales(100);Rubrobacteriaceae(100);Rubrobacter(100);	Otu01086	0	0.00524962	0.00713318	0	0	0	0	0	0.0328228	0
	Otu01087	Bacteria(100);Proteobacteria(100);Alphaproteobacteria(100);Sphingomonadales(100);Sphingomonadaceae(100);Sphingomonas(77);	Otu01087	0	0	0	0	0	0	0	0	0.00729395	0.0402518
	Otu01088	Bacteria(100);Proteobacteria(100);Alphaproteobacteria(100);Sneathiellales(100);Sneathiellaceae(100);Sneathiellaceae_unclassified(93);	Otu01088	0	0	0	0	0	0.0798134	0	0	0	0
	Otu01089	Bacteria(100);Proteobacteria(100);Gammaproteobacteria(100);Steroidobacterales(93);Woeseiaceae(93);Woeseia(93);	Otu01089	0	0	0	0	0	0	0.0712407	0	0	0
	Otu01090	Bacteria(100);Actinobacteria(100);Actinobacteria(100);Micrococcales(100);Microbacteriaceae(100);Marisediminicola(93);	Otu01090	0	0	0	0	0	0	0	0.0575705	0	0
	Otu01091	Bacteria(100);Actinobacteria(100);Nitriliruptoria(100);Euzebyales(100);Euzebyaceae(100);uncultured(100);	Otu01091	0	0.0104992	0	0.0224303	0	0.0306974	0	0.008857	0	0
	Otu01092	Bacteria(100);Planctomycetes(100);Pla4_lineage(100);Pla4_lineage_or(100);Pla4_lineage_fa(100);Pla4_lineage_ge(100);	Otu01092	0.0249678	0	0	0	0	0	0	0	0	0
	Otu01093	Bacteria(100);Cyanobacteria(100);Oxyphotobacteria(100);Oxyphotobacteria_unclassified(77);Oxyphotobacteria_unclassified(77);Oxyphotobacteria_unclassified(77);	Otu01093	0	0.0314977	0	0.0392531	0	0	0	0	0	0
	Otu01094	Bacteria(100);Patescibacteria(100);Saccharimonadia(100);Saccharimonadales(100);Saccharimonadales_fa(100);Saccharimonadales_ge(100);	Otu01094	0	0.041997	0	0.0168227	0	0	0	0	0	0.0073185
	Otu01095	Bacteria(100);Verrucomicrobia(100);Verrucomicrobiae(100);Pedosphaerales(100);Pedosphaeraceae(100);Pedosphaeraceae_ge(100);	Otu01095	0	0	0.0309104	0	0	0	0	0	0	0
	Otu01096	Bacteria(100);Proteobacteria(100);Alphaproteobacteria(100);Dongiales(93);Dongiaceae(93);Dongia(93);	Otu01096	0.0249678	0	0	0	0	0	0	0	0	0
	Otu01097	Bacteria(100);Actinobacteria(100);Actinobacteria_unclassified(100);Actinobacteria_unclassified(100);Actinobacteria_unclassified(100);Actinobacteria_unclassified(100);	Otu01097	0	0	0	0	0	0	0.0712407	0	0	0
	Otu01098	Bacteria(100);Chloroflexi(85);Anaerolineae(85);SBR1031(85);SBR1031_fa(77);SBR1031_ge(77);	Otu01098	0	0	0	0	0	0.0798134	0	0	0	0
	Otu01099	Bacteria(100);Patescibacteria(100);Saccharimonadia(100);Saccharimonadales(100);Saccharimonadales_fa(100);Saccharimonadales_ge(100);	Otu01099	0	0	0.0309104	0	0	0	0	0	0	0
	Otu01100	Bacteria(100);Actinobacteria(100);Thermoleophilia(100);Gaiellales(100);uncultured(93);uncultured_ge(93);	Otu01100	0.019206	0	0	0	0	0	0.0164402	0	0	0
	Otu01101	Bacteria(100);Chloroflexi(100);Chloroflexia(100);Thermomicrobiales(100);JG30-KF-CM45(100);JG30-KF-CM45_ge(100);	Otu01101	0	0	0.0190218	0	0	0	0	0	0.0182349	0
	Otu01102	Bacteria(100);Planctomycetes(100);Phycisphaerae(100);Tepidisphaerales(100);WD2101_soil_group(100);WD2101_soil_group_ge(100);	Otu01102	0	0	0	0	0	0.0798134	0	0	0	0
	Otu01103	Bacteria(100);Proteobacteria(100);Gammaproteobacteria(100);Pseudomonadales(100);Pseudomonadaceae(100);Pseudomonas(100);	Otu01103	0.019206	0	0	0	0	0	0.0164402	0	0	0
	Otu01104	Bacteria(100);Bacteroidetes(100);Bacteroidia(100);Flavobacteriales(100);Flavobacteriaceae(100);Flavobacteriaceae_unclassified(100);	Otu01104	0	0.0157489	0	0.0504682	0	0	0	0	0	0
	Otu01105	Bacteria(100);Proteobacteria(100);Gammaproteobacteria(100);Betaproteobacteriales(100);Burkholderiaceae(100);Burkholderiaceae_unclassified(92);	Otu01105	0.0230472	0	0	0	0	0	0	0	0	0
	Otu01106	Bacteria(100);Acidobacteria(100);Blastocatellia_(Subgroup_4)(100);Blastocatellales(100);Blastocatellaceae(100);Blastocatella(92);	Otu01106	0	0.0104992	0.00475545	0	0	0	0	0	0.0291758	0
	Otu01107	Bacteria(100);Bacteroidetes(100);Ignavibacteria(100);Ignavibacteria_unclassified(100);Ignavibacteria_unclassified(100);Ignavibacteria_unclassified(100);	Otu01107	0.0230472	0	0	0	0	0	0	0	0	0
	Otu01108	Bacteria(100);Planctomycetes(84);OM190(84);OM190_or(84);OM190_fa(84);OM190_ge(84);	Otu01108	0.0230472	0	0	0	0	0	0	0	0	0
	Otu01109	Bacteria(100);Actinobacteria(100);MB-A2-108(92);MB-A2-108_or(92);MB-A2-108_fa(92);MB-A2-108_ge(92);	Otu01109	0.0019206	0	0	0	0	0	0.0493205	0	0	0.0073185
	Otu01110	Bacteria(100);Gemmatimonadetes(100);Longimicrobia(100);Longimicrobiales(100);Longimicrobiaceae(100);Longimicrobiaceae_ge(100);	Otu01110	0	0.0104992	0	0.0560758	0	0	0	0	0	0
	Otu01111	Bacteria(100);Planctomycetes(100);Planctomycetacia(100);Gemmatales(100);Gemmataceae(100);Gemmata(100);	Otu01111	0.0115236	0	0.0095109	0.00560758	0	0	0	0	0.00364697	0
	Otu01112	Bacteria(100);Actinobacteria(100);Thermoleophilia(100);Solirubrobacterales(100);Solirubrobacteraceae(100);Solirubrobacter(100);	Otu01112	0	0	0.00237773	0	0	0	0	0	0.0401167	0
	Otu01113	Bacteria(100);Planctomycetes(100);OM190(100);OM190_or(100);OM190_fa(100);OM190_ge(100);	Otu01113	0.0230472	0	0	0	0	0	0	0	0	0
	Otu01114	Bacteria(100);Actinobacteria(100);Actinobacteria(100);Pseudonocardiales(100);Pseudonocardiaceae(100);Pseudonocardia(100);	Otu01114	0	0	0.0285327	0	0	0	0	0	0	0
	Otu01115	Bacteria(100);Planctomycetes(100);Planctomycetacia(100);Gemmatales(100);Gemmataceae(100);Fimbriiglobus(100);	Otu01115	0	0.0314977	0.00237773	0.0280379	0	0	0	0	0	0
	Otu01116	Bacteria(100);Proteobacteria(100);Alphaproteobacteria(100);Rhizobiales(100);Beijerinckiaceae(100);Bosea(100);	Otu01116	0.00576181	0	0.0213995	0	0	0	0	0	0	0
	Otu01117	Bacteria(100);Proteobacteria(100);Deltaproteobacteria(100);Oligoflexales(100);Oligoflexaceae(100);Oligoflexus(100);	Otu01117	0	0.0157489	0.0118886	0.0224303	0	0	0	0	0	0
	Otu01118	Bacteria(100);Proteobacteria(100);Alphaproteobacteria(100);Rhizobiales(100);Amb-16S-1323(100);Amb-16S-1323_ge(100);	Otu01118	0.0230472	0	0	0	0	0	0	0	0	0
	Otu01119	Bacteria(100);Actinobacteria(100);Acidimicrobiia(100);uncultured(100);uncultured_fa(100);uncultured_ge(100);	Otu01119	0	0.00524962	0.00713318	0.0168227	0	0	0.00548005	0.0044285	0.00729395	0.00365925
	Otu01120	Bacteria(100);Gemmatimonadetes(100);Gemmatimonadetes(100);Gemmatimonadales(100);Gemmatimonadaceae(100);uncultured(100);	Otu01120	0.0230472	0	0	0	0	0	0	0	0	0
	Otu01121	Bacteria(100);Verrucomicrobia(100);Verrucomicrobiae(100);Verrucomicrobiales(100);Rubritaleaceae(100);Luteolibacter(92);	Otu01121	0	0	0	0	0	0.0736739	0	0	0	0
	Otu01122	Bacteria(100);Proteobacteria(100);Alphaproteobacteria(100);Puniceispirillales(100);Puniceispirillales_Incertae_Sedis(100);Constrictibacter(100);	Otu01122	0	0	0	0.0168227	0	0	0	0.0398565	0	0
	Otu01123	Bacteria(100);Proteobacteria(100);Alphaproteobacteria(100);Rhizobiales(100);Rhizobiales_unclassified(100);Rhizobiales_unclassified(100);	Otu01123	0	0.041997	0	0.0224303	0	0	0	0	0	0
	Otu01124	Bacteria(100);Planctomycetes(100);Planctomycetacia(100);Pirellulales(100);Pirellulaceae(100);uncultured(100);	Otu01124	0.0230472	0	0	0	0	0	0	0	0	0
	Otu01125	Bacteria(100);Proteobacteria(100);Alphaproteobacteria(100);Sphingomonadales(100);Sphingomonadaceae(100);Sphingomonadaceae_unclassified(100);	Otu01125	0.0211266	0	0	0	0	0.00613949	0	0	0	0
	Otu01126	Bacteria(100);Planctomycetes(100);Phycisphaerae(100);Tepidisphaerales(100);Tepidisphaeraceae(100);Tepidisphaeraceae_ge(100);	Otu01126	0	0	0	0	0	0	0	0	0.0437637	0
	Otu01127	Bacteria(100);Proteobacteria(100);Alphaproteobacteria(100);Holosporales(100);Holosporaceae(100);uncultured(100);	Otu01127	0	0	0	0	0	0.0736739	0	0	0	0
	Otu01128	Bacteria(100);Actinobacteria(100);Actinobacteria(100);Corynebacteriales(100);Mycobacteriaceae(100);Mycobacterium(100);	Otu01128	0.0172854	0	0	0	0	0.0184185	0	0	0	0
	Otu01129	Bacteria(100);Actinobacteria(100);Acidimicrobiia(100);Microtrichales(100);Ilumatobacteraceae(100);CL500-29_marine_group(100);	Otu01129	0	0	0.0285327	0	0	0	0	0	0	0
	Otu01130	Bacteria(100);Chloroflexi(100);Anaerolineae(100);SBR1031(100);A4b(75);A4b_unclassified(75);	Otu01130	0.0230472	0	0	0	0	0	0	0	0	0
	Otu01131	Bacteria(100);Planctomycetes(100);Phycisphaerae(100);Tepidisphaerales(100);WD2101_soil_group(100);WD2101_soil_group_ge(100);	Otu01131	0	0	0	0	0	0	0	0	0.0437637	0
	Otu01132	Bacteria(100);Actinobacteria(100);Acidimicrobiia(100);Acidimicrobiia_unclassified(100);Acidimicrobiia_unclassified(100);Acidimicrobiia_unclassified(100);	Otu01132	0.00768241	0	0	0	0	0	0.0438404	0	0	0
	Otu01133	Bacteria(100);Actinobacteria(100);Acidimicrobiia(100);uncultured(100);uncultured_fa(100);uncultured_ge(100);	Otu01133	0.00768241	0	0	0	0	0	0.0438404	0	0	0
	Otu01134	Bacteria(100);Chloroflexi(100);Anaerolineae(100);Ardenticatenales(100);Ardenticatenaceae(100);uncultured(100);	Otu01134	0	0	0.0285327	0	0	0	0	0	0	0
	Otu01135	Bacteria(100);Proteobacteria(100);Alphaproteobacteria(100);Azospirillales(100);Azospirillales_Incertae_Sedis(100);Stella(100);	Otu01135	0.0230472	0	0	0	0	0	0	0	0	0
	Otu01136	Bacteria(100);Planctomycetes(100);Planctomycetacia(100);Pirellulales(100);Pirellulaceae(100);Pir4_lineage(100);	Otu01136	0	0.0104992	0.00475545	0	0	0	0.0164402	0	0.0182349	0
	Otu01137	Bacteria(100);Actinobacteria(100);Nitriliruptoria(100);Nitriliruptorales(100);Nitriliruptoraceae(100);Nitriliruptoraceae_ge(100);	Otu01137	0	0	0	0	0	0	0.0657606	0	0	0
	Otu01138	Bacteria(100);Gemmatimonadetes(84);Gemmatimonadetes_unclassified(75);Gemmatimonadetes_unclassified(75);Gemmatimonadetes_unclassified(75);Gemmatimonadetes_unclassified(75);	Otu01138	0	0.041997	0	0.0224303	0	0	0	0	0	0
	Otu01139	Bacteria(100);Actinobacteria(100);Rubrobacteria(100);Rubrobacterales(100);Rubrobacteriaceae(100);Rubrobacter(100);	Otu01139	0	0.00524962	0	0.0112152	0	0	0	0	0.0255288	0.0073185
	Otu01140	Bacteria(100);Verrucomicrobia(100);Verrucomicrobiae(100);Pedosphaerales(100);Pedosphaeraceae(100);Pedosphaeraceae_ge(100);	Otu01140	0.0230472	0	0	0	0	0	0	0	0	0
	Otu01141	Bacteria(100);Acidobacteria(100);Subgroup_6(100);Subgroup_6_or(100);Subgroup_6_fa(100);Subgroup_6_ge(100);	Otu01141	0	0.0104992	0.0237773	0	0	0	0	0	0	0
	Otu01142	Bacteria(100);Planctomycetes(100);Phycisphaerae(100);Phycisphaerales(100);Phycisphaeraceae(100);uncultured(100);	Otu01142	0	0	0	0	0	0.0736739	0	0	0	0
	Otu01143	Bacteria(100);Actinobacteria(100);Rubrobacteria(100);Rubrobacterales(100);Rubrobacteriaceae(100);Rubrobacter(100);	Otu01143	0	0	0	0	0	0	0	0.053142	0	0
	Otu01144	Bacteria(100);Planctomycetes(100);Planctomycetacia(100);Planctomycetales(100);uncultured(100);uncultured_ge(100);	Otu01144	0.0038412	0	0	0	0	0	0.0548005	0	0	0
	Otu01145	Bacteria(100);Cyanobacteria(100);Melainabacteria(100);Obscuribacterales(100);Obscuribacterales_fa(100);Obscuribacterales_ge(100);	Otu01145	0	0	0	0	0	0.0736739	0	0	0	0
	Otu01146	Bacteria(100);Deinococcus-Thermus(100);Deinococci(100);Deinococcales(100);Trueperaceae(100);Truepera(100);	Otu01146	0	0	0.0166441	0	0	0.0306974	0	0	0	0
	Otu01147	Bacteria(100);Actinobacteria(100);Rubrobacteria(100);Rubrobacterales(100);Rubrobacteriaceae(100);Rubrobacter(100);	Otu01147	0	0	0	0	0	0	0	0	0.0437637	0
	Otu01148	Bacteria(100);Nitrospirae(100);Nitrospira(100);Nitrospirales(100);Nitrospiraceae(100);Nitrospira(100);	Otu01148	0.0230472	0	0	0	0	0	0	0	0	0
	Otu01149	Bacteria(100);Planctomycetes(100);Planctomycetacia(100);Isosphaerales(100);Isosphaeraceae(100);uncultured(92);	Otu01149	0.0038412	0.0104992	0	0.0168227	0	0.012279	0.0109601	0	0	0.00365925
	Otu01150	Bacteria(100);Proteobacteria(100);Deltaproteobacteria(100);Myxococcales(100);BIrii41(100);BIrii41_ge(100);	Otu01150	0	0	0	0	0	0	0	0	0.0437637	0
	Otu01151	Bacteria(100);Planctomycetes(100);Planctomycetacia(100);Pirellulales(100);Pirellulaceae(100);Pir4_lineage(75);	Otu01151	0.0172854	0	0	0	0	0	0.0164402	0	0	0
	Otu01152	Bacteria(100);Planctomycetes(100);Planctomycetacia(100);Pirellulales(100);Pirellulaceae(100);Pirellula(100);	Otu01152	0	0	0	0	0	0.0736739	0	0	0	0
	Otu01153	Bacteria(100);Cyanobacteria(100);Oxyphotobacteria(100);Oxyphotobacteria_unclassified(100);Oxyphotobacteria_unclassified(100);Oxyphotobacteria_unclassified(100);	Otu01153	0.0230472	0	0	0	0	0	0	0	0	0
	Otu01154	Bacteria(100);Latescibacteria(100);Latescibacteria(100);Latescibacterales(100);Latescibacteraceae(100);Latescibacteraceae_ge(100);	Otu01154	0.0230472	0	0	0	0	0	0	0	0	0
	Otu01155	Bacteria(100);Proteobacteria(100);Gammaproteobacteria(100);Xanthomonadales(100);Xanthomonadaceae(100);Lysobacter(92);	Otu01155	0	0	0.0285327	0	0	0	0	0	0	0
	Otu01156	Bacteria(100);Actinobacteria(100);Actinobacteria(100);Micrococcales(100);Micrococcaceae(92);Arthrobacter(92);	Otu01156	0	0	0	0	0.0347826	0	0	0	0	0
	Otu01157	Bacteria(100);Actinobacteria(100);Nitriliruptoria(100);Nitriliruptorales(100);Nitriliruptoraceae(100);Nitriliruptoraceae_ge(100);	Otu01157	0	0.0262481	0	0.0392531	0	0	0	0	0	0
	Otu01158	Bacteria(100);Actinobacteria(100);Actinobacteria(100);Pseudonocardiales(100);Pseudonocardiaceae(100);Crossiella(100);	Otu01158	0.0153648	0.00524962	0	0	0	0	0.0109601	0	0	0
	Otu01159	Bacteria(100);Chloroflexi(100);Chloroflexia(100);Kallotenuales(100);AKIW781(100);AKIW781_ge(100);	Otu01159	0	0	0	0	0	0	0	0	0.0401167	0
	Otu01160	Bacteria(100);Planctomycetes(100);OM190(100);OM190_or(100);OM190_fa(100);OM190_ge(100);	Otu01160	0.0211266	0	0	0	0	0	0	0	0	0
	Otu01161	Bacteria(100);Planctomycetes(100);Planctomycetes_unclassified(100);Planctomycetes_unclassified(100);Planctomycetes_unclassified(100);Planctomycetes_unclassified(100);	Otu01161	0.0211266	0	0	0	0	0	0	0	0	0
	Otu01162	Bacteria(100);Planctomycetes(100);Phycisphaerae(100);Phycisphaerales(100);Phycisphaeraceae(100);SM1A02(100);	Otu01162	0	0	0	0	0	0.0675344	0	0	0	0
	Otu01163	Bacteria(100);Actinobacteria(100);Actinobacteria(100);Frankiales(73);uncultured(64);uncultured_ge(64);	Otu01163	0	0.0104992	0	0.00560758	0	0	0	0.035428	0	0
	Otu01164	Bacteria(100);Acidobacteria(100);Acidobacteriia(100);Solibacterales(100);Solibacteraceae_(Subgroup_3)(100);Elev-16S-1166(100);	Otu01164	0	0	0	0	0	0.0675344	0	0	0	0
	Otu01165	Bacteria(100);Acidobacteria(100);Blastocatellia_(Subgroup_4)(100);Blastocatellales(100);Blastocatellaceae(100);Blastocatellaceae_unclassified(73);	Otu01165	0	0	0.0142664	0	0	0	0	0	0.0182349	0
	Otu01166	Bacteria(100);Actinobacteria(100);0319-7L14(100);0319-7L14_or(100);0319-7L14_fa(100);0319-7L14_ge(100);	Otu01166	0.0211266	0	0	0	0	0	0	0	0	0
	Otu01167	Bacteria(100);Bacteroidetes(100);Bacteroidia(100);Cytophagales(100);Hymenobacteraceae(100);Adhaeribacter(100);	Otu01167	0	0.0209985	0.0118886	0.0112152	0	0	0	0	0	0
	Otu01168	Bacteria(100);Chloroflexi(100);Anaerolineae(100);Caldilineales(100);Caldilineaceae(100);uncultured(100);	Otu01168	0.0211266	0	0	0	0	0	0	0	0	0
	Otu01169	Bacteria(100);Planctomycetes(100);Planctomycetacia(100);Gemmatales(100);Gemmataceae(100);Gemmata(100);	Otu01169	0.00576181	0	0.00713318	0	0	0.0306974	0	0	0	0
	Otu01170	Bacteria(100);Planctomycetes(100);Phycisphaerae(100);Phycisphaerae_unclassified(100);Phycisphaerae_unclassified(100);Phycisphaerae_unclassified(100);	Otu01170	0	0	0	0	0	0	0	0	0.0401167	0
	Otu01171	Bacteria(100);Proteobacteria(100);Gammaproteobacteria(100);KI89A_clade(100);KI89A_clade_fa(100);KI89A_clade_ge(100);	Otu01171	0	0.0209985	0	0.0392531	0	0	0	0	0	0
	Otu01172	Bacteria(100);Chloroflexi(100);KD4-96(100);KD4-96_or(100);KD4-96_fa(100);KD4-96_ge(100);	Otu01172	0.0211266	0	0	0	0	0	0	0	0	0
	Otu01173	Bacteria(100);Chloroflexi(100);Anaerolineae(100);SBR1031(100);A4b(100);A4b_ge(100);	Otu01173	0.0172854	0	0.00475545	0	0	0	0	0	0	0
	Otu01174	Bacteria(100);Chloroflexi(100);Anaerolineae(100);SBR1031(100);A4b(100);A4b_ge(100);	Otu01174	0	0	0	0	0	0.0675344	0	0	0	0
	Otu01175	Bacteria(100);Chlamydiae(100);Chlamydiae(100);Chlamydiales(100);Chlamydiales_unclassified(100);Chlamydiales_unclassified(100);	Otu01175	0.0211266	0	0	0	0	0	0	0	0	0
	Otu01176	Bacteria(100);Actinobacteria(100);0319-7L14(100);0319-7L14_or(100);0319-7L14_fa(100);0319-7L14_ge(100);	Otu01176	0	0	0.026155	0	0	0	0	0	0	0
	Otu01177	Bacteria(100);Planctomycetes(100);Phycisphaerae(100);Tepidisphaerales(100);WD2101_soil_group(100);WD2101_soil_group_ge(100);	Otu01177	0	0	0.0213995	0	0	0	0	0	0.00729395	0
	Otu01178	Bacteria(100);Chloroflexi(100);Chloroflexia(100);Thermomicrobiales(100);AKYG1722(100);AKYG1722_ge(100);	Otu01178	0	0.00524962	0.0118886	0	0	0	0.0164402	0	0	0.0073185
	Otu01179	Bacteria(100);Verrucomicrobia(100);Verrucomicrobiae(100);Pedosphaerales(100);Pedosphaeraceae(100);Pedosphaeraceae_ge(100);	Otu01179	0.00960301	0	0	0	0	0	0.0328803	0	0	0
	Otu01180	Bacteria(100);Proteobacteria(100);Deltaproteobacteria(100);Oligoflexales(100);Oligoflexaceae(100);Oligoflexus(100);	Otu01180	0	0	0	0	0	0.0491159	0	0	0.0109409	0
	Otu01181	Bacteria(100);Verrucomicrobia(100);Verrucomicrobiae(100);Pedosphaerales(100);Pedosphaeraceae(100);Pedosphaeraceae_ge(100);	Otu01181	0.0172854	0	0	0	0	0.012279	0	0	0	0
	Otu01182	Bacteria(100);Planctomycetes(100);Planctomycetacia(100);Gemmatales(100);Gemmataceae(100);uncultured(100);	Otu01182	0.0211266	0	0	0	0	0	0	0	0	0
	Otu01183	Bacteria(100);Actinobacteria(100);Actinobacteria(100);Corynebacteriales(100);Nocardiaceae(100);Nocardia(100);	Otu01183	0.0211266	0	0	0	0	0	0	0	0	0
	Otu01184	Bacteria(100);Acidobacteria(100);Acidobacteriia(100);Solibacterales(100);Solibacteraceae_(Subgroup_3)(100);Bryobacter(82);	Otu01184	0.0211266	0	0	0	0	0	0	0	0	0
	Otu01185	Bacteria(100);Proteobacteria(100);Gammaproteobacteria(100);Betaproteobacteriales(100);Betaproteobacteriales_unclassified(91);Betaproteobacteriales_unclassified(91);	Otu01185	0	0	0	0	0	0	0	0	0.0401167	0
	Otu01186	Bacteria(100);Proteobacteria(100);Deltaproteobacteria(100);Oligoflexales(100);Oligoflexaceae(100);Candidatus_Turbabacter(100);	Otu01186	0	0.041997	0	0.0168227	0	0	0	0	0	0
	Otu01187	Bacteria(100);Actinobacteria(100);Actinobacteria(100);Propionibacteriales(100);Propionibacteriaceae(100);Propionibacteriaceae_unclassified(100);	Otu01187	0	0	0	0	0	0	0	0.0132855	0	0.029274
	Otu01188	Bacteria(100);Chloroflexi(100);Dehalococcoidia(100);SAR202_clade(91);SAR202_clade_fa(91);SAR202_clade_ge(91);	Otu01188	0	0	0	0	0	0	0.0602806	0	0	0
	Otu01189	Bacteria(100);Bacteroidetes(100);Bacteroidia(100);Cytophagales(100);Microscillaceae(100);uncultured(100);	Otu01189	0	0	0	0	0	0.0675344	0	0	0	0
	Otu01190	Bacteria(100);Proteobacteria(100);Deltaproteobacteria(100);Desulfarculales(100);Desulfarculaceae(100);uncultured(100);	Otu01190	0	0	0	0	0	0.0675344	0	0	0	0
	Otu01191	Bacteria(100);Verrucomicrobia(100);Verrucomicrobiae(100);Chthoniobacterales(100);Chthoniobacteraceae(91);Chthoniobacteraceae_unclassified(91);	Otu01191	0.0211266	0	0	0	0	0	0	0	0	0
	Otu01192	Bacteria(100);Proteobacteria(100);Deltaproteobacteria(100);Oligoflexales(100);Oligoflexaceae(100);Oligoflexus(100);	Otu01192	0	0.00524962	0	0	0	0.0491159	0	0	0.00729395	0
	Otu01193	Bacteria(100);Chloroflexi(100);Chloroflexia(100);Thermomicrobiales(100);AKYG1722(100);AKYG1722_ge(100);	Otu01193	0.0038412	0.0157489	0	0	0	0	0.0328803	0	0	0
	Otu01194	Bacteria(100);Proteobacteria(100);Deltaproteobacteria(100);Myxococcales(100);Haliangiaceae(100);Haliangium(100);	Otu01194	0	0	0	0	0	0.0675344	0	0	0	0
	Otu01195	Bacteria(100);Bacteroidetes(100);Bacteroidia(100);Chitinophagales(100);Chitinophagaceae(100);Chitinophagaceae_unclassified(100);	Otu01195	0	0.0262481	0.00475545	0.0224303	0	0	0	0	0	0
	Otu01196	Bacteria(100);Bacteroidetes(100);Bacteroidia(100);Sphingobacteriales(100);Sphingobacteriaceae(100);Sphingobacteriaceae_unclassified(91);	Otu01196	0	0	0.026155	0	0	0	0	0	0	0
	Otu01197	Bacteria(100);Proteobacteria(100);Alphaproteobacteria(100);Alphaproteobacteria_unclassified(100);Alphaproteobacteria_unclassified(100);Alphaproteobacteria_unclassified(100);	Otu01197	0	0	0	0	0	0	0.0109601	0.0398565	0	0
	Otu01198	Bacteria(100);Acidobacteria(100);Blastocatellia_(Subgroup_4)(100);Blastocatellales(100);Blastocatellaceae(100);Blastocatellaceae_ge(73);	Otu01198	0.0038412	0	0.00475545	0	0	0.0306974	0	0	0.00729395	0
	Otu01199	Bacteria(100);Bacteroidetes(100);Rhodothermia(100);Rhodothermales(100);Rhodothermaceae(100);uncultured(64);	Otu01199	0.0172854	0	0	0	0	0.012279	0	0	0	0
	Otu01200	Bacteria(100);Actinobacteria(100);Actinobacteria(100);Pseudonocardiales(100);Pseudonocardiaceae(100);Pseudonocardiaceae_unclassified(73);	Otu01200	0	0	0	0	0	0	0.0602806	0	0	0
	Otu01201	Bacteria(100);Actinobacteria(100);Actinobacteria(100);Pseudonocardiales(100);Pseudonocardiaceae(100);Crossiella(100);	Otu01201	0.0115236	0	0	0	0	0	0.0274003	0	0	0
	Otu01202	Bacteria(100);Acidobacteria(100);Subgroup_6(100);Subgroup_6_or(73);Subgroup_6_fa(73);Subgroup_6_ge(73);	Otu01202	0.0211266	0	0	0	0	0	0	0	0	0
	Otu01203	Bacteria(100);Chlamydiae(100);Chlamydiae(100);Chlamydiales(100);cvE6(100);cvE6_ge(100);	Otu01203	0.0211266	0	0	0	0	0	0	0	0	0
	Otu01204	Bacteria(100);Acidobacteria(100);Blastocatellia_(Subgroup_4)(100);Blastocatellales(100);Blastocatellaceae(100);Blastocatella(91);	Otu01204	0	0.0209985	0.0166441	0	0	0	0	0	0	0
	Otu01205	Bacteria(100);Proteobacteria(100);Gammaproteobacteria(100);Betaproteobacteriales(100);Burkholderiaceae(100);Methylibium(91);	Otu01205	0	0.0157489	0.00475545	0.0168227	0	0.00613949	0.00548005	0	0.00364697	0
	Otu01206	Bacteria(100);Bacteroidetes(100);Bacteroidia(100);Chitinophagales(100);Chitinophagaceae(100);Segetibacter(82);	Otu01206	0	0.0314977	0.00713318	0.0112152	0	0	0	0	0	0
	Otu01207	Bacteria(100);Chloroflexi(100);Dehalococcoidia(100);S085(100);S085_fa(100);S085_ge(100);	Otu01207	0.0211266	0	0	0	0	0	0	0	0	0
	Otu01208	Bacteria(100);Bacteroidetes(100);Bacteroidia(100);Flavobacteriales(100);Cryomorphaceae(100);Cryomorpha(100);	Otu01208	0	0	0	0.0336455	0	0.0306974	0	0	0	0
	Otu01209	Bacteria(100);Bacteroidetes(100);Rhodothermia(100);Balneolales(100);Balneolaceae(100);uncultured(55);	Otu01209	0	0	0	0	0.0318841	0	0	0	0	0
	Otu01210	Bacteria(100);Proteobacteria(100);Gammaproteobacteria(100);Acidithiobacillales(100);Acidithiobacillaceae(100);TX1A-55(100);	Otu01210	0	0	0	0	0	0	0.0602806	0	0	0
	Otu01211	Bacteria(100);Proteobacteria(100);Alphaproteobacteria(100);Sphingomonadales(100);Sphingomonadaceae(100);Sphingomonadaceae_unclassified(100);	Otu01211	0	0	0	0	0	0	0	0.0487135	0	0
	Otu01212	Bacteria(100);Planctomycetes(100);Planctomycetacia(100);Planctomycetales(100);Planctomycetales_unclassified(82);Planctomycetales_unclassified(82);	Otu01212	0	0	0	0	0	0	0.0602806	0	0	0
	Otu01213	Bacteria(100);Proteobacteria(100);Alphaproteobacteria(100);Sneathiellales(100);Sneathiellaceae(100);AT-s3-44(100);	Otu01213	0.0115236	0	0	0	0	0.0306974	0	0	0	0
	Otu01214	Bacteria(100);Proteobacteria(100);Gammaproteobacteria(100);PLTA13(100);PLTA13_fa(100);PLTA13_ge(100);	Otu01214	0.0211266	0	0	0	0	0	0	0	0	0
	Otu01215	Bacteria(100);Chloroflexi(100);Chloroflexia(100);Thermomicrobiales(100);JG30-KF-CM45(100);JG30-KF-CM45_ge(100);	Otu01215	0	0	0.026155	0	0	0	0	0	0	0
	Otu01216	Bacteria(100);Proteobacteria(100);Gammaproteobacteria(100);KI89A_clade(100);KI89A_clade_fa(100);KI89A_clade_ge(100);	Otu01216	0	0	0	0	0	0.0675344	0	0	0	0
	Otu01217	Bacteria(100);Verrucomicrobia(100);Verrucomicrobiae(100);Chthoniobacterales(100);Chthoniobacteraceae(100);Chthoniobacter(100);	Otu01217	0	0	0.026155	0	0	0	0	0	0	0
	Otu01218	Bacteria(100);Bacteria_unclassified(82);Bacteria_unclassified(82);Bacteria_unclassified(82);Bacteria_unclassified(82);Bacteria_unclassified(82);	Otu01218	0	0.0367473	0	0.0224303	0	0	0	0	0	0
	Otu01219	Bacteria(100);Gemmatimonadetes(100);BD2-11_terrestrial_group(100);BD2-11_terrestrial_group_or(100);BD2-11_terrestrial_group_fa(100);BD2-11_terrestrial_group_ge(100);	Otu01219	0	0	0	0	0	0	0.0602806	0	0	0
	Otu01220	Bacteria(100);Deinococcus-Thermus(100);Deinococci(100);Deinococcales(100);Trueperaceae(100);Truepera(100);	Otu01220	0	0	0.026155	0	0	0	0	0	0	0
	Otu01221	Bacteria(100);Bacteroidetes(100);Bacteroidia(100);Flavobacteriales(100);Cryomorphaceae(100);uncultured(100);	Otu01221	0	0	0	0	0	0	0	0	0	0.0402518
	Otu01222	Bacteria(100);Chloroflexi(100);Anaerolineae(100);Caldilineales(100);Caldilineaceae(100);Litorilinea(91);	Otu01222	0.0153648	0	0	0	0	0.012279	0.00548005	0	0	0
	Otu01223	Bacteria(100);Chloroflexi(100);Anaerolineae(100);SBR1031(100);A4b(100);A4b_ge(100);	Otu01223	0	0	0	0	0	0.0675344	0	0	0	0
	Otu01224	Bacteria(100);Actinobacteria(100);Acidimicrobiia(100);Microtrichales(100);Microtrichaceae(100);IMCC26207(100);	Otu01224	0	0	0	0	0	0	0	0	0.0401167	0
	Otu01225	Bacteria(100);Planctomycetes(100);Phycisphaerae(100);CCM11a(100);CCM11a_fa(100);CCM11a_ge(100);	Otu01225	0.0211266	0	0	0	0	0	0	0	0	0
	Otu01226	Bacteria(100);Chloroflexi(100);Anaerolineae(100);Caldilineales(100);Caldilineaceae(100);uncultured(100);	Otu01226	0.00960301	0.0157489	0	0	0	0.00613949	0	0	0.00729395	0
	Otu01227	Bacteria(100);Bacteroidetes(100);Bacteroidia(100);Flavobacteriales(100);NS9_marine_group(100);NS9_marine_group_ge(100);	Otu01227	0	0	0	0	0	0.0675344	0	0	0	0
	Otu01228	Bacteria(100);Proteobacteria(100);Gammaproteobacteria(100);Steroidobacterales(100);Woeseiaceae(100);Woeseia(100);	Otu01228	0.019206	0	0	0	0	0	0.00548005	0	0	0
	Otu01229	Bacteria(100);Proteobacteria(100);Deltaproteobacteria(100);Myxococcales(100);Nannocystaceae(100);Nannocystis(100);	Otu01229	0.0211266	0	0	0	0	0	0	0	0	0
	Otu01230	Bacteria(100);Proteobacteria(100);Alphaproteobacteria(100);uncultured(82);uncultured_fa(82);uncultured_ge(82);	Otu01230	0.0211266	0	0	0	0	0	0	0	0	0
	Otu01231	Bacteria(100);Bacteroidetes(100);Bacteroidia(100);Cytophagales(100);Hymenobacteraceae(100);Pontibacter(100);	Otu01231	0	0.0314977	0.0095109	0.00560758	0	0	0	0	0	0
	Otu01232	Bacteria(100);Bacteroidetes(100);Rhodothermia(100);Balneolales(100);Balneolaceae(100);Balneolaceae_unclassified(55);	Otu01232	0	0	0	0	0.0318841	0	0	0	0	0
	Otu01233	Bacteria(100);Zixibacteria(100);Zixibacteria_cl(100);Zixibacteria_or(100);Zixibacteria_fa(100);Zixibacteria_ge(100);	Otu01233	0.0211266	0	0	0	0	0	0	0	0	0
	Otu01234	Bacteria(100);Proteobacteria(100);Gammaproteobacteria(100);Oceanospirillales(100);Halomonadaceae(100);Halomonadaceae_unclassified(61);	Otu01234	0	0	0	0	0.0289855	0	0	0	0	0
	Otu01235	Bacteria(100);Proteobacteria(100);Gammaproteobacteria(100);Betaproteobacteriales(100);Burkholderiaceae(100);uncultured(70);	Otu01235	0	0.0157489	0.0118886	0.00560758	0	0.00613949	0	0	0	0
	Otu01236	Bacteria(100);Actinobacteria(100);Acidimicrobiia(100);Microtrichales(100);uncultured(90);uncultured_ge(90);	Otu01236	0.0038412	0	0.0095109	0	0	0.024558	0	0	0	0
	Otu01237	Bacteria(100);Bacteroidetes(100);Bacteroidia(100);Flavobacteriales(100);NS9_marine_group(90);NS9_marine_group_ge(90);	Otu01237	0	0	0.00237773	0	0	0.0552554	0	0	0	0
	Otu01238	Bacteria(100);Actinobacteria(100);Acidimicrobiia(100);Microtrichales(100);Ilumatobacteraceae(100);uncultured(100);	Otu01238	0	0	0.00237773	0	0	0	0	0	0.0328228	0
	Otu01239	Bacteria(100);Proteobacteria(100);Gammaproteobacteria(100);PLTA13(100);PLTA13_fa(100);PLTA13_ge(100);	Otu01239	0.019206	0	0	0	0	0	0	0	0	0
	Otu01240	Bacteria(100);Planctomycetes(100);Phycisphaerae(100);Phycisphaerales(100);Phycisphaeraceae(100);AKYG587(100);	Otu01240	0	0	0	0	0	0.0613949	0	0	0	0
	Otu01241	Bacteria(100);Proteobacteria(100);Alphaproteobacteria(100);Alphaproteobacteria_unclassified(100);Alphaproteobacteria_unclassified(100);Alphaproteobacteria_unclassified(100);	Otu01241	0	0	0	0	0	0	0	0	0.0364697	0
	Otu01242	Bacteria(100);Actinobacteria(100);Acidimicrobiia(100);Microtrichales(100);Microtrichales_unclassified(100);Microtrichales_unclassified(100);	Otu01242	0.0153648	0	0.00475545	0	0	0	0	0	0	0
	Otu01243	Bacteria(100);Patescibacteria(100);Saccharimonadia(100);Saccharimonadales(100);Saccharimonadales_fa(100);Saccharimonadales_ge(100);	Otu01243	0	0.0209985	0.00713318	0.0168227	0	0	0	0	0	0
	Otu01244	Bacteria(100);Acidobacteria(100);Blastocatellia_(Subgroup_4)(100);Blastocatellales(100);Blastocatellaceae(100);Blastocatellaceae_unclassified(80);	Otu01244	0	0	0.00237773	0	0	0.0184185	0	0	0.0218818	0
	Otu01245	Bacteria(100);Cyanobacteria(100);Oxyphotobacteria(100);Nostocales(100);Nostocales_unclassified(100);Nostocales_unclassified(100);	Otu01245	0	0.0262481	0	0.0280379	0	0	0	0	0	0
	Otu01246	Bacteria(100);Proteobacteria(100);Alphaproteobacteria(100);Sphingomonadales(100);Sphingomonadaceae(100);Sphingomonadaceae_unclassified(100);	Otu01246	0.019206	0	0	0	0	0	0	0	0	0
	Otu01247	Bacteria(100);Patescibacteria(100);Saccharimonadia(100);Saccharimonadales(100);Saccharimonadales_fa(100);Saccharimonadales_ge(100);	Otu01247	0.019206	0	0	0	0	0	0	0	0	0
	Otu01248	Bacteria(100);Actinobacteria(100);Thermoleophilia(100);Solirubrobacterales(100);67-14(100);67-14_ge(100);	Otu01248	0.0134442	0	0	0	0	0.0184185	0	0	0	0
	Otu01249	Bacteria(100);Proteobacteria(100);Alphaproteobacteria(100);Rhizobiales(100);Beijerinckiaceae(100);Beijerinckiaceae_unclassified(100);	Otu01249	0	0	0.0237773	0	0	0	0	0	0	0
	Otu01250	Bacteria(100);Actinobacteria(100);Actinobacteria(100);Propionibacteriales(100);Nocardioidaceae(100);Nocardioides(80);	Otu01250	0	0	0	0	0	0	0	0	0.0364697	0
	Otu01251	Bacteria(100);Bacteroidetes(100);Bacteroidia(100);Flavobacteriales(100);Flavobacteriaceae(100);Flavobacterium(100);	Otu01251	0	0	0	0	0	0.0613949	0	0	0	0
	Otu01252	Bacteria(100);Proteobacteria(100);Alphaproteobacteria(100);Rhodobacterales(100);Rhodobacteraceae(100);Rhodobacteraceae_unclassified(100);	Otu01252	0	0	0.0237773	0	0	0	0	0	0	0
	Otu01253	Bacteria(100);Patescibacteria(100);Parcubacteria(100);Candidatus_Nomurabacteria(100);Candidatus_Nomurabacteria_fa(100);Candidatus_Nomurabacteria_ge(100);	Otu01253	0.019206	0	0	0	0	0	0	0	0	0
	Otu01254	Bacteria(100);Proteobacteria(100);Deltaproteobacteria(100);Bdellovibrionales(100);Bdellovibrionaceae(100);OM27_clade(100);	Otu01254	0.019206	0	0	0	0	0	0	0	0	0
	Otu01255	Bacteria(100);Actinobacteria(100);Rubrobacteria(100);Rubrobacterales(100);Rubrobacteriaceae(100);Rubrobacter(100);	Otu01255	0	0	0.00475545	0	0	0	0.0109601	0.017714	0	0.0073185
	Otu01256	Bacteria(100);Bacteroidetes(100);Rhodothermia(100);Rhodothermales(100);Rhodothermaceae(100);Rhodothermaceae_unclassified(100);	Otu01256	0	0	0	0.0112152	0	0	0	0	0.0291758	0
	Otu01257	Bacteria(100);Actinobacteria(100);Actinobacteria(100);Pseudonocardiales(80);Pseudonocardiaceae(80);Pseudonocardiaceae_unclassified(61);	Otu01257	0.0172854	0	0	0	0	0	0.00548005	0	0	0
	Otu01258	Bacteria(100);Proteobacteria(100);Deltaproteobacteria(100);Myxococcales(100);Myxococcales_unclassified(100);Myxococcales_unclassified(100);	Otu01258	0	0.0314977	0.00713318	0.00560758	0	0	0	0	0	0
	Otu01259	Bacteria(100);Chloroflexi(100);OLB14(100);OLB14_or(100);OLB14_fa(100);OLB14_ge(100);	Otu01259	0.00960301	0	0	0	0	0.0184185	0.0109601	0	0	0
	Otu01260	Bacteria(100);Actinobacteria(100);Actinobacteria(100);Propionibacteriales(100);Nocardioidaceae(100);uncultured(100);	Otu01260	0	0.0262481	0	0.0280379	0	0	0	0	0	0
	Otu01261	Bacteria(100);Bacteria_unclassified(100);Bacteria_unclassified(100);Bacteria_unclassified(100);Bacteria_unclassified(100);Bacteria_unclassified(100);	Otu01261	0	0	0	0	0	0.0613949	0	0	0	0
	Otu01262	Bacteria(100);Planctomycetes(100);OM190(100);OM190_or(100);OM190_fa(100);OM190_ge(100);	Otu01262	0.019206	0	0	0	0	0	0	0	0	0
	Otu01263	Bacteria(100);Patescibacteria(100);Saccharimonadia(100);Saccharimonadales(100);Saccharimonadales_fa(100);Saccharimonadales_ge(100);	Otu01263	0	0.0104992	0.0142664	0.0112152	0	0	0	0	0	0
	Otu01264	Bacteria(100);Actinobacteria(100);Thermoleophilia(100);Gaiellales(100);Gaiellaceae(100);Gaiella(100);	Otu01264	0	0	0	0	0	0	0.0548005	0	0	0
	Otu01265	Bacteria(100);Proteobacteria(100);Alphaproteobacteria(100);Tistrellales(100);Geminicoccaceae(100);Candidatus_Alysiosphaera(100);	Otu01265	0.00576181	0	0	0	0	0.0429764	0	0	0	0
	Otu01266	Bacteria(100);Proteobacteria(100);Alphaproteobacteria(100);Rickettsiales(100);SM2D12(100);SM2D12_ge(100);	Otu01266	0	0.0209985	0	0.0336455	0	0	0	0	0	0
	Otu01267	Bacteria(100);Proteobacteria(100);Gammaproteobacteria(100);Betaproteobacteriales(100);Burkholderiaceae(100);Burkholderiaceae_unclassified(100);	Otu01267	0.0153648	0	0	0	0	0.012279	0	0	0	0
	Otu01268	Bacteria(100);Chloroflexi(100);KD4-96(100);KD4-96_or(100);KD4-96_fa(100);KD4-96_ge(100);	Otu01268	0.0019206	0	0	0	0	0.0552554	0	0	0	0
	Otu01269	Bacteria(100);Proteobacteria(100);Deltaproteobacteria(100);Myxococcales(100);BIrii41(100);BIrii41_ge(100);	Otu01269	0	0.0104992	0.0190218	0	0	0	0	0	0	0
	Otu01270	Bacteria(100);Actinobacteria(100);Actinobacteria(100);Frankiales(100);Frankiales_unclassified(100);Frankiales_unclassified(100);	Otu01270	0	0	0	0	0	0	0	0.044285	0	0
	Otu01271	Bacteria(100);Chloroflexi(100);Chloroflexia(100);Thermomicrobiales(100);JG30-KF-CM45(100);JG30-KF-CM45_ge(100);	Otu01271	0	0.0209985	0.00237773	0.0280379	0	0	0	0	0	0
	Otu01272	Bacteria(100);Bacteria_unclassified(100);Bacteria_unclassified(100);Bacteria_unclassified(100);Bacteria_unclassified(100);Bacteria_unclassified(100);	Otu01272	0.0115236	0	0	0	0	0	0.0219202	0	0	0
	Otu01273	Bacteria(100);Chloroflexi(100);OLB14(100);OLB14_or(100);OLB14_fa(100);OLB14_ge(100);	Otu01273	0	0	0	0	0	0.0613949	0	0	0	0
	Otu01274	Bacteria(100);Proteobacteria(100);Alphaproteobacteria(100);Sphingomonadales(100);Sphingomonadaceae(100);Ellin6055(90);	Otu01274	0.0038412	0	0	0	0	0.0491159	0	0	0	0
	Otu01275	Bacteria(100);Bacteroidetes(100);Bacteroidia(100);Chitinophagales(70);Chitinophagales_unclassified(70);Chitinophagales_unclassified(70);	Otu01275	0	0.0209985	0	0.0336455	0	0	0	0	0	0
	Otu01276	Bacteria(100);Actinobacteria(100);Actinobacteria(100);Pseudonocardiales(100);Pseudonocardiaceae(100);Pseudonocardia(80);	Otu01276	0	0	0	0	0	0	0	0	0	0.0365925
	Otu01277	Bacteria(100);Actinobacteria(100);Acidimicrobiia(100);Microtrichales(100);uncultured(100);uncultured_ge(100);	Otu01277	0	0	0	0	0	0	0.0548005	0	0	0
	Otu01278	Bacteria(100);Actinobacteria(100);Rubrobacteria(100);Rubrobacterales(100);Rubrobacteriaceae(100);Rubrobacter(100);	Otu01278	0	0	0	0	0	0	0	0.044285	0	0
	Otu01279	Bacteria(100);Actinobacteria(100);Actinobacteria(100);Pseudonocardiales(100);Pseudonocardiaceae(100);Crossiella(100);	Otu01279	0	0	0	0	0	0	0.0548005	0	0	0
	Otu01280	Bacteria(100);Actinobacteria(100);Acidimicrobiia(100);Actinomarinales(100);uncultured(100);uncultured_ge(100);	Otu01280	0	0	0	0	0	0	0.0548005	0	0	0
	Otu01281	Bacteria(100);Bacteroidetes(100);Rhodothermia(100);Balneolales(100);Balneolaceae(100);Balneolaceae_unclassified(100);	Otu01281	0	0	0	0	0	0	0.0274003	0.0221425	0	0
	Otu01282	Bacteria(100);Planctomycetes(100);Planctomycetacia(100);Pirellulales(100);Pirellulaceae(100);Pir4_lineage(100);	Otu01282	0.019206	0	0	0	0	0	0	0	0	0
	Otu01283	Bacteria(100);Actinobacteria(100);Actinobacteria(100);Micrococcales(100);Microbacteriaceae(100);Microbacterium(90);	Otu01283	0	0	0	0	0	0	0	0.0398565	0	0.00365925
	Otu01284	Bacteria(100);Actinobacteria(100);Actinobacteria(100);Micrococcales(100);Microbacteriaceae(100);Marisediminicola(80);	Otu01284	0	0.00524962	0	0.0224303	0	0	0	0	0	0.0182963
	Otu01285	Bacteria(100);Chlamydiae(100);Chlamydiae(100);Chlamydiales(100);cvE6(100);cvE6_ge(100);	Otu01285	0	0	0	0	0	0.0613949	0	0	0	0
	Otu01286	Bacteria(100);Proteobacteria(100);Alphaproteobacteria(100);Rhizobiales(100);Hyphomicrobiaceae(100);uncultured(100);	Otu01286	0.019206	0	0	0	0	0	0	0	0	0
	Otu01287	Bacteria(100);Planctomycetes(100);Planctomycetacia(100);Gemmatales(100);Gemmataceae(100);Gemmata(100);	Otu01287	0	0	0	0	0	0	0	0	0.0364697	0
	Otu01288	Bacteria(100);Actinobacteria(100);Rubrobacteria(100);Rubrobacterales(100);Rubrobacteriaceae(100);Rubrobacter(100);	Otu01288	0	0.0104992	0.00475545	0	0	0	0	0	0.0218818	0
	Otu01289	Bacteria(100);Proteobacteria(100);Deltaproteobacteria(100);Myxococcales(100);mle1-27(100);mle1-27_ge(100);	Otu01289	0	0.0104992	0.0190218	0	0	0	0	0	0	0
	Otu01290	Bacteria(100);Chloroflexi(100);Chloroflexia(100);Thermomicrobiales(100);AKYG1722(100);AKYG1722_ge(100);	Otu01290	0	0.041997	0	0.0112152	0	0	0	0	0	0
	Otu01291	Bacteria(100);Actinobacteria(100);Rubrobacteria(100);Rubrobacterales(100);Rubrobacteriaceae(100);Rubrobacter(100);	Otu01291	0	0.00524962	0.00237773	0	0	0	0.0164402	0.0044285	0.00364697	0.0109778
	Otu01292	Bacteria(100);Chloroflexi(100);Chloroflexia(100);Thermomicrobiales(70);AKYG1722(61);AKYG1722_ge(61);	Otu01292	0.00960301	0	0	0	0	0.00613949	0.0219202	0	0	0
	Otu01293	Bacteria(100);Proteobacteria(100);Deltaproteobacteria(100);NB1-j(100);NB1-j_fa(100);NB1-j_ge(100);	Otu01293	0.0115236	0	0	0	0	0.024558	0	0	0	0
	Otu01294	Bacteria(100);Proteobacteria(100);Alphaproteobacteria(100);Rhizobiales(100);Beijerinckiaceae(100);Beijerinckiaceae_unclassified(100);	Otu01294	0	0	0.0142664	0	0	0	0	0	0.0145879	0
	Otu01295	Bacteria(100);Bacteroidetes(100);Rhodothermia(100);Rhodothermales(100);Rhodothermaceae(100);Rhodothermaceae_unclassified(100);	Otu01295	0	0.0314977	0	0.0224303	0	0	0	0	0	0
	Otu01296	Bacteria(100);Chloroflexi(100);Dehalococcoidia(100);SAR202_clade(100);SAR202_clade_fa(100);SAR202_clade_ge(100);	Otu01296	0.00768241	0	0	0	0	0	0.0328803	0	0	0
	Otu01297	Bacteria(100);Actinobacteria(100);Rubrobacteria(100);Rubrobacterales(100);Rubrobacteriaceae(100);Rubrobacter(100);	Otu01297	0	0	0.00237773	0	0	0	0	0	0.0291758	0.00365925
	Otu01298	Bacteria(100);Bacteroidetes(100);Rhodothermia(100);Balneolales(100);Balneolaceae(100);Balneolaceae_unclassified(100);	Otu01298	0	0	0	0	0.0289855	0	0	0	0	0
	Otu01299	Bacteria(100);Proteobacteria(100);Alphaproteobacteria(100);Rhodobacterales(100);Rhodobacteraceae(100);Rhodobacteraceae_unclassified(100);	Otu01299	0	0.0367473	0	0.0168227	0	0	0	0	0	0
	Otu01300	Bacteria(100);Proteobacteria(100);Deltaproteobacteria(100);Myxococcales(100);Haliangiaceae(100);Haliangium(100);	Otu01300	0	0.0104992	0.0142664	0.0112152	0	0	0	0	0	0
	Otu01301	Bacteria(100);Armatimonadetes(100);Fimbriimonadia(100);Fimbriimonadales(100);Fimbriimonadaceae(100);Fimbriimonadaceae_ge(100);	Otu01301	0	0	0	0	0	0	0	0	0.0364697	0
	Otu01302	Bacteria(100);Actinobacteria(100);MB-A2-108(80);MB-A2-108_or(80);MB-A2-108_fa(80);MB-A2-108_ge(80);	Otu01302	0	0	0	0	0	0	0.0548005	0	0	0
	Otu01303	Bacteria(100);Bacteroidetes(100);Bacteroidia(100);Flavobacteriales(100);Crocinitomicaceae(100);Fluviicola(100);	Otu01303	0	0.0104992	0	0	0	0	0	0	0	0.029274
	Otu01304	Bacteria(100);Acidobacteria(100);Blastocatellia_(Subgroup_4)(100);Blastocatellales(100);Blastocatellaceae(100);Blastocatellaceae_unclassified(100);	Otu01304	0	0.0262481	0.00713318	0.00560758	0	0	0	0	0	0
	Otu01305	Bacteria(100);Proteobacteria(100);Alphaproteobacteria(100);Parvibaculales(100);Parvibaculaceae(100);Parvibaculum(100);	Otu01305	0	0	0	0	0	0	0	0.0398565	0	0
	Otu01306	Bacteria(100);Proteobacteria(100);Gammaproteobacteria(100);Betaproteobacteriales(100);Burkholderiaceae(100);uncultured(89);	Otu01306	0	0	0	0.0168227	0	0.0306974	0	0	0.00364697	0
	Otu01307	Bacteria(100);Proteobacteria(100);Gammaproteobacteria(100);KI89A_clade(100);KI89A_clade_fa(100);KI89A_clade_ge(100);	Otu01307	0	0.00524962	0	0.0224303	0	0.012279	0	0.008857	0	0
	Otu01308	Bacteria(100);Chloroflexi(100);Chloroflexia(100);Thermomicrobiales(100);AKYG1722(100);AKYG1722_ge(100);	Otu01308	0	0	0	0	0	0.00613949	0.0438404	0	0	0
	Otu01309	Bacteria(100);Proteobacteria(100);Gammaproteobacteria(100);Betaproteobacteriales(100);Nitrosomonadaceae(100);MND1(100);	Otu01309	0.0172854	0	0	0	0	0	0	0	0	0
	Otu01310	Bacteria(100);Acidobacteria(100);Blastocatellia_(Subgroup_4)(100);Blastocatellales(100);Blastocatellaceae(100);Blastocatellaceae_ge(56);	Otu01310	0.0153648	0	0	0	0	0.00613949	0	0	0	0
	Otu01311	Bacteria(100);Proteobacteria(100);Gammaproteobacteria(100);Xanthomonadales(100);Rhodanobacteraceae(100);Rhodanobacteraceae_unclassified(100);	Otu01311	0.0172854	0	0	0	0	0	0	0	0	0
	Otu01312	Bacteria(100);Bacteria_unclassified(100);Bacteria_unclassified(100);Bacteria_unclassified(100);Bacteria_unclassified(100);Bacteria_unclassified(100);	Otu01312	0	0	0	0	0	0	0.0493205	0	0	0
	Otu01313	Bacteria(100);Proteobacteria(100);Deltaproteobacteria(100);Myxococcales(100);Haliangiaceae(100);Haliangium(100);	Otu01313	0	0	0	0	0	0.0552554	0	0	0	0
	Otu01314	Bacteria(100);Patescibacteria(100);Parcubacteria(100);Candidatus_Campbellbacteria(100);Candidatus_Campbellbacteria_fa(100);Candidatus_Campbellbacteria_ge(100);	Otu01314	0	0	0	0	0	0.0552554	0	0	0	0
	Otu01315	Bacteria(100);Planctomycetes(100);OM190(89);OM190_or(89);OM190_fa(89);OM190_ge(89);	Otu01315	0.0172854	0	0	0	0	0	0	0	0	0
	Otu01316	Bacteria(100);Actinobacteria(100);Rubrobacteria(100);Rubrobacterales(100);Rubrobacteriaceae(100);Rubrobacter(100);	Otu01316	0	0	0	0	0	0	0.0219202	0.008857	0	0.0109778
	Otu01317	Bacteria(100);Chloroflexi(100);Chloroflexia(100);Thermomicrobiales(100);Thermomicrobiales_unclassified(89);Thermomicrobiales_unclassified(89);	Otu01317	0	0	0	0.00560758	0	0	0.0219202	0	0	0.014637
	Otu01318	Bacteria(100);Planctomycetes(100);Pla3_lineage(100);Pla3_lineage_or(100);Pla3_lineage_fa(100);Pla3_lineage_ge(100);	Otu01318	0.0172854	0	0	0	0	0	0	0	0	0
	Otu01319	Bacteria(100);Cyanobacteria(100);Oxyphotobacteria(100);Oxyphotobacteria_unclassified(67);Oxyphotobacteria_unclassified(67);Oxyphotobacteria_unclassified(67);	Otu01319	0	0	0	0	0	0	0	0.0398565	0	0
	Otu01320	Bacteria(100);Bacteroidetes(100);Bacteroidia(100);Sphingobacteriales(100);env.OPS_17(100);env.OPS_17_ge(100);	Otu01320	0	0	0	0	0	0.0552554	0	0	0	0
	Otu01321	Bacteria(100);Planctomycetes(100);Planctomycetacia(100);Gemmatales(100);Gemmataceae(100);Gemmata(100);	Otu01321	0.0172854	0	0	0	0	0	0	0	0	0
	Otu01322	Bacteria(100);Bacteroidetes(100);Rhodothermia(100);Rhodothermales(100);Rhodothermaceae(100);Rubrivirga(100);	Otu01322	0	0	0.00237773	0	0	0	0	0	0.0291758	0
	Otu01323	Bacteria(100);Actinobacteria(100);Rubrobacteria(100);Rubrobacterales(100);Rubrobacteriaceae(100);Rubrobacter(100);	Otu01323	0	0.00524962	0	0	0	0	0.0164402	0	0.00364697	0.014637
	Otu01324	Bacteria(100);Proteobacteria(100);Alphaproteobacteria(100);Rhizobiales(100);Devosiaceae(100);Devosiaceae_unclassified(78);	Otu01324	0.00576181	0	0	0	0	0.0368369	0	0	0	0
	Otu01325	Bacteria(100);Chloroflexi(100);Chloroflexia(100);Thermomicrobiales(100);JG30-KF-CM45(100);JG30-KF-CM45_ge(100);	Otu01325	0	0	0.0095109	0	0	0	0.00548005	0	0.0109409	0.00365925
	Otu01326	Bacteria(100);Proteobacteria(100);Alphaproteobacteria(100);Sphingomonadales(100);Sphingomonadaceae(100);Sphingomonadaceae_unclassified(89);	Otu01326	0.00960301	0	0	0	0	0.024558	0	0	0	0
	Otu01327	Bacteria(100);Proteobacteria(100);Gammaproteobacteria(100);Oceanospirillales(100);Halomonadaceae(100);Halomonas(56);	Otu01327	0	0.0314977	0	0.0168227	0	0	0	0	0	0
	Otu01328	Bacteria(100);Proteobacteria(100);Alphaproteobacteria(100);Rhizobiales(100);Rhizobiaceae(100);Rhizobiaceae_unclassified(100);	Otu01328	0	0	0	0	0	0	0	0	0	0.0329333
	Otu01329	Bacteria(100);Chloroflexi(100);Chloroflexia(100);Thermomicrobiales(100);JG30-KF-CM45(100);JG30-KF-CM45_ge(100);	Otu01329	0	0.0157489	0	0.0224303	0	0	0.0109601	0	0	0
	Otu01330	Bacteria(100);Planctomycetes(100);Phycisphaerae(100);Phycisphaerales(100);Phycisphaeraceae(100);SM1A02(100);	Otu01330	0.0172854	0	0	0	0	0	0	0	0	0
	Otu01331	Bacteria(100);Actinobacteria(100);Actinobacteria(100);Pseudonocardiales(100);Pseudonocardiaceae(100);Actinomycetospora(67);	Otu01331	0	0	0	0	0	0	0.00548005	0	0	0.029274
	Otu01332	Bacteria(100);Chloroflexi(100);KD4-96(100);KD4-96_or(100);KD4-96_fa(100);KD4-96_ge(100);	Otu01332	0.0153648	0	0	0	0	0	0.00548005	0	0	0
	Otu01333	Bacteria(100);Planctomycetes(100);Phycisphaerae(100);Tepidisphaerales(100);WD2101_soil_group(100);WD2101_soil_group_ge(100);	Otu01333	0	0	0.0213995	0	0	0	0	0	0	0
	Otu01334	Bacteria(100);Proteobacteria(100);Gammaproteobacteria(100);Betaproteobacteriales(100);Nitrosomonadaceae(100);MND1(100);	Otu01334	0.0172854	0	0	0	0	0	0	0	0	0
	Otu01335	Bacteria(100);Bacteroidetes(100);Bacteroidia(100);Cytophagales(100);Cytophagales_unclassified(78);Cytophagales_unclassified(78);	Otu01335	0	0	0	0	0	0	0.00548005	0	0.00364697	0.0256148
	Otu01336	Bacteria(100);Actinobacteria(100);Nitriliruptoria(100);Nitriliruptorales(100);Nitriliruptoraceae(100);Nitriliruptoraceae_ge(67);	Otu01336	0	0.0262481	0	0.0224303	0	0	0	0	0	0
	Otu01337	Bacteria(100);Proteobacteria(100);Alphaproteobacteria(100);Rhodobacterales(100);Rhodobacteraceae(100);Amaricoccus(67);	Otu01337	0	0.0209985	0	0.0112152	0	0	0.0164402	0	0	0
	Otu01338	Bacteria(100);Actinobacteria(100);Actinobacteria(100);Pseudonocardiales(89);Pseudonocardiaceae(89);Crossiella(89);	Otu01338	0.0115236	0	0	0.0168227	0	0	0	0	0	0
	Otu01339	Bacteria(100);Deinococcus-Thermus(100);Deinococci(100);Deinococcales(100);Trueperaceae(100);Truepera(100);	Otu01339	0	0	0	0	0	0	0.0493205	0	0	0
	Otu01340	Bacteria(100);Cyanobacteria(100);Oxyphotobacteria(100);Oxyphotobacteria_unclassified(100);Oxyphotobacteria_unclassified(100);Oxyphotobacteria_unclassified(100);	Otu01340	0	0.0262481	0	0.0224303	0	0	0	0	0	0
	Otu01341	Bacteria(100);Proteobacteria(100);Alphaproteobacteria(100);Sphingomonadales(100);Sphingomonadaceae(100);Sphingomonadaceae_unclassified(100);	Otu01341	0	0	0	0	0	0	0	0	0	0.0329333
	Otu01342	Bacteria(100);Proteobacteria(100);Alphaproteobacteria(100);Caulobacterales(100);Hyphomonadaceae(100);SWB02(100);	Otu01342	0.0172854	0	0	0	0	0	0	0	0	0
	Otu01343	Bacteria(100);Proteobacteria(100);Alphaproteobacteria(100);Rhizobiales(100);Devosiaceae(100);Devosia(89);	Otu01343	0	0	0	0	0	0	0	0	0	0.0329333
	Otu01344	Bacteria(100);Chloroflexi(100);Chloroflexia(100);Thermomicrobiales(100);JG30-KF-CM45(100);JG30-KF-CM45_ge(100);	Otu01344	0	0	0	0	0	0	0.0274003	0	0	0.014637
	Otu01345	Bacteria(100);Acidobacteria(100);Subgroup_6(100);Subgroup_6_or(100);Subgroup_6_fa(100);Subgroup_6_ge(100);	Otu01345	0.0172854	0	0	0	0	0	0	0	0	0
	Otu01346	Bacteria(100);Chloroflexi(100);Chloroflexia(100);Thermomicrobiales(100);JG30-KF-CM45(100);JG30-KF-CM45_ge(100);	Otu01346	0	0	0.0213995	0	0	0	0	0	0	0
	Otu01347	Bacteria(100);Actinobacteria(100);Acidimicrobiia(100);uncultured(89);uncultured_fa(89);uncultured_ge(89);	Otu01347	0	0.0104992	0.0166441	0	0	0	0	0	0	0
	Otu01348	Bacteria(100);Chloroflexi(100);Chloroflexia(100);Thermomicrobiales(100);JG30-KF-CM45(100);JG30-KF-CM45_ge(100);	Otu01348	0	0.0209985	0	0.0280379	0	0	0	0	0	0
	Otu01349	Bacteria(100);Chloroflexi(100);Anaerolineae(100);Caldilineales(100);Caldilineaceae(100);uncultured(100);	Otu01349	0	0	0.0213995	0	0	0	0	0	0	0
	Otu01350	Bacteria(100);Proteobacteria(100);Gammaproteobacteria(100);Coxiellales(100);Coxiellaceae(100);Coxiella(100);	Otu01350	0.0172854	0	0	0	0	0	0	0	0	0
	Otu01351	Bacteria(100);Proteobacteria(100);Alphaproteobacteria(100);Sphingomonadales(100);Sphingomonadaceae(100);Sphingomonas(89);	Otu01351	0	0	0.0166441	0	0	0	0	0	0.00364697	0.00365925
	Otu01352	Bacteria(100);Proteobacteria(100);Alphaproteobacteria(100);Alphaproteobacteria_unclassified(100);Alphaproteobacteria_unclassified(100);Alphaproteobacteria_unclassified(100);	Otu01352	0	0.0157489	0	0.0336455	0	0	0	0	0	0
	Otu01353	Bacteria(100);Dependentiae(100);Babeliae(100);Babeliales(100);Babeliaceae(89);Babeliaceae_unclassified(78);	Otu01353	0	0.0104992	0	0.0168227	0	0	0.0219202	0	0	0
	Otu01354	Bacteria(100);Proteobacteria(100);Alphaproteobacteria(100);Sphingomonadales(100);Sphingomonadaceae(100);Sphingopyxis(100);	Otu01354	0	0	0	0	0	0.0552554	0	0	0	0
	Otu01355	Bacteria(100);Deinococcus-Thermus(100);Deinococci(100);Deinococcales(100);Trueperaceae(100);Truepera(100);	Otu01355	0	0	0.0190218	0.00560758	0	0	0	0	0	0
	Otu01356	Bacteria(100);Actinobacteria(100);Acidimicrobiia(100);uncultured(100);uncultured_fa(100);uncultured_ge(100);	Otu01356	0	0.0104992	0.00475545	0.0168227	0	0	0.0109601	0	0	0
	Otu01357	Bacteria(100);Proteobacteria(100);Alphaproteobacteria(100);Rickettsiales(89);SM2D12(89);SM2D12_ge(89);	Otu01357	0	0	0	0	0	0.0552554	0	0	0	0
	Otu01358	Bacteria(100);Gemmatimonadetes(100);Gemmatimonadetes(100);Gemmatimonadales(100);Gemmatimonadaceae(100);Gemmatimonadaceae_unclassified(89);	Otu01358	0	0	0	0.00560758	0	0	0.0438404	0	0	0
	Otu01359	Bacteria(100);Planctomycetes(100);Planctomycetacia(100);Pirellulales(100);Pirellulaceae(100);uncultured(100);	Otu01359	0.0172854	0	0	0	0	0	0	0	0	0
	Otu01360	Bacteria(100);Acidobacteria(100);Acidobacteriia(100);Solibacterales(100);Solibacteraceae_(Subgroup_3)(100);Solibacteraceae_(Subgroup_3)_unclassified(100);	Otu01360	0.0172854	0	0	0	0	0	0	0	0	0
	Otu01361	Bacteria(100);Proteobacteria(100);Deltaproteobacteria(100);SAR324_clade(Marine_group_B)(100);SAR324_clade(Marine_group_B)_fa(100);SAR324_clade(Marine_group_B)_ge(100);	Otu01361	0	0	0	0	0	0.0552554	0	0	0	0
	Otu01362	Bacteria(100);Planctomycetes(100);Planctomycetacia(100);Planctomycetales(100);uncultured(100);uncultured_ge(100);	Otu01362	0	0.0262481	0.00237773	0.0168227	0	0	0	0	0	0
	Otu01363	Bacteria(100);Chloroflexi(100);Chloroflexia(100);Thermomicrobiales(100);JG30-KF-CM45(100);JG30-KF-CM45_ge(100);	Otu01363	0.0172854	0	0	0	0	0	0	0	0	0
	Otu01364	Bacteria(100);Proteobacteria(100);Gammaproteobacteria(100);Betaproteobacteriales(100);TRA3-20(100);TRA3-20_ge(100);	Otu01364	0.0172854	0	0	0	0	0	0	0	0	0
	Otu01365	Bacteria(100);Proteobacteria(100);Alphaproteobacteria(100);Reyranellales(89);Reyranellaceae(89);uncultured(89);	Otu01365	0	0	0	0	0	0.0552554	0	0	0	0
	Otu01366	Bacteria(100);Patescibacteria(100);Saccharimonadia(100);Saccharimonadales(100);Saccharimonadales_fa(100);Saccharimonadales_ge(100);	Otu01366	0	0	0.0213995	0	0	0	0	0	0	0
	Otu01367	Bacteria(100);Chlamydiae(100);Chlamydiae(100);Chlamydiales(100);Parachlamydiaceae(89);Neochlamydia(89);	Otu01367	0.0172854	0	0	0	0	0	0	0	0	0
	Otu01368	Bacteria(100);Bacteroidetes(100);Bacteroidia(100);Cytophagales(100);MWH-CFBk5(100);MWH-CFBk5_ge(100);	Otu01368	0	0	0.00475545	0.00560758	0	0	0	0.0132855	0	0.0109778
	Otu01369	Bacteria(100);Proteobacteria(100);Alphaproteobacteria(100);Acetobacterales(100);Acetobacteraceae(100);Acetobacteraceae_unclassified(100);	Otu01369	0	0	0.0213995	0	0	0	0	0	0	0
	Otu01370	Bacteria(100);Proteobacteria(100);Gammaproteobacteria(100);Gammaproteobacteria_unclassified(100);Gammaproteobacteria_unclassified(100);Gammaproteobacteria_unclassified(100);	Otu01370	0.00960301	0	0	0	0	0	0.0219202	0	0	0
	Otu01371	Bacteria(100);Proteobacteria(100);Alphaproteobacteria(100);Rhodovibrionales(100);Kiloniellaceae(100);Tistlia(100);	Otu01371	0	0.0262481	0	0.0224303	0	0	0	0	0	0
	Otu01372	Bacteria(100);Actinobacteria(100);Rubrobacteria(100);Rubrobacterales(100);Rubrobacteriaceae(100);Rubrobacter(100);	Otu01372	0	0	0.00237773	0	0	0	0	0.035428	0	0
	Otu01373	Bacteria(100);Actinobacteria(100);Acidimicrobiia(100);Microtrichales(100);Ilumatobacteraceae(100);Ilumatobacter(89);	Otu01373	0	0	0.0213995	0	0	0	0	0	0	0
	Otu01374	Bacteria(100);Actinobacteria(100);Rubrobacteria(100);Rubrobacterales(100);Rubrobacteriaceae(100);Rubrobacter(100);	Otu01374	0	0	0.00475545	0	0.00869565	0	0	0.017714	0	0
	Otu01375	Bacteria(100);Cyanobacteria(100);Melainabacteria(100);Vampirovibrionales(100);Vampirovibrionales_fa(100);Vampirovibrionales_ge(100);	Otu01375	0	0	0	0	0	0.0552554	0	0	0	0
	Otu01376	Bacteria(100);Proteobacteria(100);Alphaproteobacteria(100);Rhodobacterales(100);Rhodobacteraceae(100);Amaricoccus(100);	Otu01376	0.0172854	0	0	0	0	0	0	0	0	0
	Otu01377	Bacteria(100);Proteobacteria(100);Gammaproteobacteria(100);Betaproteobacteriales(100);Nitrosomonadaceae(100);Nitrosomonas(100);	Otu01377	0	0.0104992	0	0.0392531	0	0	0	0	0	0
	Otu01378	Bacteria(100);Actinobacteria(100);Rubrobacteria(100);Rubrobacterales(100);Rubrobacteriaceae(100);Rubrobacter(100);	Otu01378	0	0	0	0.00560758	0	0	0.0109601	0.026571	0	0
	Otu01379	Bacteria(100);Proteobacteria(100);Gammaproteobacteria(100);Gammaproteobacteria_unclassified(100);Gammaproteobacteria_unclassified(100);Gammaproteobacteria_unclassified(100);	Otu01379	0.0172854	0	0	0	0	0	0	0	0	0
	Otu01380	Bacteria(100);Chloroflexi(100);Chloroflexia(100);Thermomicrobiales(100);JG30-KF-CM45(100);JG30-KF-CM45_ge(100);	Otu01380	0	0	0.0166441	0.0112152	0	0	0	0	0	0
	Otu01381	Bacteria(100);Actinobacteria(100);Thermoleophilia(78);Gaiellales(78);uncultured(78);uncultured_ge(78);	Otu01381	0	0.0157489	0.0142664	0	0	0	0	0	0	0
	Otu01382	Bacteria(100);Actinobacteria(100);Actinobacteria(100);Micromonosporales(89);Micromonosporaceae(89);Micromonosporaceae_unclassified(78);	Otu01382	0	0	0	0	0	0	0.0493205	0	0	0
	Otu01383	Bacteria(100);Proteobacteria(100);Gammaproteobacteria(100);Betaproteobacteriales(100);TRA3-20(100);TRA3-20_ge(100);	Otu01383	0.0019206	0.00524962	0.0166441	0	0	0	0	0	0	0
	Otu01384	Bacteria(100);Proteobacteria(100);Alphaproteobacteria(100);Caulobacterales(100);Hyphomonadaceae(100);SWB02(100);	Otu01384	0	0	0	0	0	0.0552554	0	0	0	0
	Otu01385	Bacteria(100);Bacteria_unclassified(100);Bacteria_unclassified(100);Bacteria_unclassified(100);Bacteria_unclassified(100);Bacteria_unclassified(100);	Otu01385	0.0153648	0	0	0	0	0	0	0	0	0
	Otu01386	Bacteria(100);Chloroflexi(100);Chloroflexia(100);Thermomicrobiales(100);JG30-KF-CM45(100);JG30-KF-CM45_ge(100);	Otu01386	0	0.0104992	0	0	0	0	0.0164402	0.0132855	0	0
	Otu01387	Bacteria(100);Gemmatimonadetes(100);Gemmatimonadetes(100);Gemmatimonadales(100);Gemmatimonadaceae(100);Gemmatimonadaceae_unclassified(100);	Otu01387	0	0	0	0	0	0	0	0	0.0291758	0
	Otu01388	Bacteria(100);Planctomycetes(100);OM190(100);OM190_or(100);OM190_fa(100);OM190_ge(100);	Otu01388	0.0153648	0	0	0	0	0	0	0	0	0
	Otu01389	Bacteria(100);Actinobacteria(100);Rubrobacteria(100);Rubrobacterales(100);Rubrobacteriaceae(100);Rubrobacter(100);	Otu01389	0	0	0	0	0.0231884	0	0	0	0	0
	Otu01390	Bacteria(100);Chloroflexi(100);Chloroflexia(100);Thermomicrobiales(100);JG30-KF-CM45(100);JG30-KF-CM45_ge(100);	Otu01390	0	0	0.0166441	0.00560758	0	0	0	0	0	0
	Otu01391	Bacteria(100);Proteobacteria(100);Alphaproteobacteria(100);Rhizobiales(100);Rhizobiaceae(88);Rhizobiaceae_unclassified(88);	Otu01391	0	0	0	0	0	0	0	0.035428	0	0
	Otu01392	Bacteria(100);Actinobacteria(100);Rubrobacteria(100);Rubrobacterales(100);Rubrobacteriaceae(100);Rubrobacter(100);	Otu01392	0	0	0	0	0	0	0	0.035428	0	0
	Otu01393	Bacteria(100);Acidobacteria(100);Blastocatellia_(Subgroup_4)(100);Pyrinomonadales(100);Pyrinomonadaceae(100);RB41(100);	Otu01393	0	0	0.0190218	0	0	0	0	0	0	0
	Otu01394	Bacteria(100);Proteobacteria(100);Gammaproteobacteria(100);Xanthomonadales(100);Rhodanobacteraceae(100);Pseudofulvimonas(100);	Otu01394	0	0	0.0190218	0	0	0	0	0	0	0
	Otu01395	Bacteria(100);Actinobacteria(100);Rubrobacteria(100);Rubrobacterales(100);Rubrobacteriaceae(100);Rubrobacter(100);	Otu01395	0	0	0	0	0	0	0.0109601	0.0044285	0.0109409	0.0073185
	Otu01396	Bacteria(100);Actinobacteria(100);Acidimicrobiia(100);Microtrichales(100);Ilumatobacteraceae(100);uncultured(100);	Otu01396	0	0	0.0190218	0	0	0	0	0	0	0
	Otu01397	Bacteria(100);Planctomycetes(100);Planctomycetacia(100);Gemmatales(100);Gemmataceae(100);Gemmata(100);	Otu01397	0	0	0.0190218	0	0	0	0	0	0	0
	Otu01398	Bacteria(100);Actinobacteria(100);Actinobacteria(100);Pseudonocardiales(100);Pseudonocardiaceae(100);Crossiella(100);	Otu01398	0.0134442	0.00524962	0	0	0	0	0	0	0	0
	Otu01399	Bacteria(100);Gemmatimonadetes(100);Longimicrobia(75);Longimicrobiales(75);Longimicrobiaceae(75);Longimicrobiaceae_ge(75);	Otu01399	0.0019206	0.0157489	0	0.0224303	0	0	0	0	0	0
	Otu01400	Bacteria(100);Chloroflexi(100);Chloroflexia(100);Thermomicrobiales(100);JG30-KF-CM45(100);JG30-KF-CM45_ge(100);	Otu01400	0.0153648	0	0	0	0	0	0	0	0	0
	Otu01401	Bacteria(100);Planctomycetes(100);Planctomycetacia(100);Isosphaerales(100);Isosphaeraceae(100);uncultured(100);	Otu01401	0	0	0	0.00560758	0	0	0	0	0	0.0256148
	Otu01402	Bacteria(100);Actinobacteria(100);Rubrobacteria(100);Rubrobacterales(100);Rubrobacteriaceae(100);Rubrobacter(100);	Otu01402	0	0.0104992	0	0.0280379	0	0	0.00548005	0	0	0
	Otu01403	Bacteria(100);Planctomycetes(100);OM190(100);OM190_or(100);OM190_fa(100);OM190_ge(100);	Otu01403	0.00768241	0	0.00713318	0	0	0.00613949	0	0	0	0
	Otu01404	Bacteria(100);Actinobacteria(100);Actinobacteria(100);Propionibacteriales(100);Nocardioidaceae(100);uncultured(100);	Otu01404	0	0	0	0	0	0	0	0	0.0291758	0
	Otu01405	Bacteria(100);Planctomycetes(100);Planctomycetacia(100);Planctomycetales(100);uncultured(100);uncultured_ge(100);	Otu01405	0.0153648	0	0	0	0	0	0	0	0	0
	Otu01406	Bacteria(100);Proteobacteria(100);Gammaproteobacteria(100);Oceanospirillales(100);Halomonadaceae(100);Halomonas(88);	Otu01406	0	0.00524962	0	0.00560758	0.0173913	0	0	0	0	0
	Otu01407	Bacteria(100);Gemmatimonadetes(100);Gemmatimonadetes(100);Gemmatimonadales(100);Gemmatimonadaceae(100);Gemmatimonadaceae_unclassified(100);	Otu01407	0	0.0209985	0.0095109	0	0	0	0	0	0	0
	Otu01408	Bacteria(100);Actinobacteria(100);Nitriliruptoria(100);Euzebyales(100);Euzebyaceae(100);uncultured(100);	Otu01408	0	0.0104992	0.00713318	0.0168227	0	0	0	0	0	0
	Otu01409	Bacteria(100);Planctomycetes(100);Planctomycetacia(100);Pirellulales(100);Pirellulaceae(100);Pirellula(100);	Otu01409	0.0153648	0	0	0	0	0	0	0	0	0
	Otu01410	Bacteria(100);Bacteroidetes(100);Bacteroidia(100);Cytophagales(100);Microscillaceae(100);uncultured(100);	Otu01410	0	0	0	0	0	0.0368369	0.0109601	0	0	0
	Otu01411	Bacteria(100);Actinobacteria(100);Acidimicrobiia(100);Microtrichales(100);Microtrichales_unclassified(63);Microtrichales_unclassified(63);	Otu01411	0	0	0.00475545	0.00560758	0	0.00613949	0	0.0044285	0.00729395	0.00365925
	Otu01412	Bacteria(100);Bacteroidetes(100);Bacteroidia(100);Chitinophagales(100);Chitinophagaceae(100);Segetibacter(100);	Otu01412	0	0	0.0166441	0	0	0	0	0	0.00364697	0
	Otu01413	Bacteria(100);Acidobacteria(100);Holophagae(100);Subgroup_7(100);Subgroup_7_fa(100);Subgroup_7_ge(100);	Otu01413	0.0153648	0	0	0	0	0	0	0	0	0
	Otu01414	Bacteria(100);Acidobacteria(100);Blastocatellia_(Subgroup_4)(100);Blastocatellales(100);Blastocatellaceae(100);Blastocatellaceae_unclassified(88);	Otu01414	0	0.00524962	0.0166441	0	0	0	0	0	0	0
	Otu01415	Bacteria(100);Actinobacteria(100);Rubrobacteria(100);Rubrobacterales(100);Rubrobacteriaceae(100);Rubrobacter(100);	Otu01415	0	0	0	0	0.0231884	0	0	0	0	0
	Otu01416	Bacteria(100);Proteobacteria(100);Alphaproteobacteria(100);Rhizobiales(100);Rhizobiaceae(100);Aminobacter(63);	Otu01416	0.0153648	0	0	0	0	0	0	0	0	0
	Otu01417	Bacteria(100);Proteobacteria(100);Alphaproteobacteria(100);Rhodobacterales(100);Rhodobacteraceae(100);Rhodobacteraceae_unclassified(100);	Otu01417	0	0	0	0	0	0.0491159	0	0	0	0
	Otu01418	Bacteria(100);Proteobacteria(100);Gammaproteobacteria(100);Betaproteobacteriales(100);Burkholderiaceae(100);Massilia(63);	Otu01418	0	0.00524962	0.0166441	0	0	0	0	0	0	0
	Otu01419	Bacteria(100);Planctomycetes(100);Planctomycetacia(100);Gemmatales(100);Gemmataceae(100);Fimbriiglobus(100);	Otu01419	0	0	0.00237773	0	0	0	0	0	0.0255288	0
	Otu01420	Bacteria(100);BRC1(88);BRC1_cl(88);BRC1_or(88);BRC1_fa(88);BRC1_ge(88);	Otu01420	0	0	0	0	0	0	0	0.035428	0	0
	Otu01421	Bacteria(100);Chloroflexi(100);Anaerolineae(100);SBR1031(100);A4b(100);OLB13(100);	Otu01421	0	0	0.0142664	0	0	0.012279	0	0	0	0
	Otu01422	Bacteria(100);Acidobacteria(100);Acidobacteriia(100);Solibacterales(100);Solibacteraceae_(Subgroup_3)(100);Bryobacter(88);	Otu01422	0.0153648	0	0	0	0	0	0	0	0	0
	Otu01423	Bacteria(100);Actinobacteria(100);Rubrobacteria(100);Rubrobacterales(100);Rubrobacteriaceae(100);Rubrobacter(100);	Otu01423	0	0	0	0	0.0231884	0	0	0	0	0
	Otu01424	Bacteria(100);Proteobacteria(100);Gammaproteobacteria(100);Gammaproteobacteria_unclassified(100);Gammaproteobacteria_unclassified(100);Gammaproteobacteria_unclassified(100);	Otu01424	0	0.00524962	0.0142664	0	0	0	0	0	0	0.00365925
	Otu01425	Bacteria(100);Cyanobacteria(100);Oxyphotobacteria(100);Leptolyngbyales(100);Leptolyngbyaceae(100);Leptolyngbya_Es-Yyy1000(100);	Otu01425	0	0	0.0190218	0	0	0	0	0	0	0
	Otu01426	Bacteria(100);Bacteroidetes(100);Bacteroidia(100);Flavobacteriales(100);NS9_marine_group(100);NS9_marine_group_ge(100);	Otu01426	0	0	0	0	0	0.0491159	0	0	0	0
	Otu01427	Bacteria(100);Proteobacteria(100);Alphaproteobacteria(100);Caulobacterales(100);Hyphomonadaceae(100);SWB02(100);	Otu01427	0.00768241	0	0	0	0	0.024558	0	0	0	0
	Otu01428	Bacteria(100);Planctomycetes(100);Planctomycetacia(100);Gemmatales(100);Gemmataceae(100);Fimbriiglobus(75);	Otu01428	0	0.0262481	0.00237773	0.0112152	0	0	0	0	0	0
	Otu01429	Bacteria(100);Proteobacteria(100);Alphaproteobacteria(100);Acetobacterales(100);Acetobacteraceae(100);Acetobacteraceae_unclassified(100);	Otu01429	0	0	0.0190218	0	0	0	0	0	0	0
	Otu01430	Bacteria(100);Planctomycetes(100);Planctomycetacia(100);Planctomycetales(100);uncultured(100);uncultured_ge(100);	Otu01430	0	0.0157489	0	0.0280379	0	0	0	0	0	0
	Otu01431	Bacteria(100);Actinobacteria(100);Actinobacteria(100);Propionibacteriales(100);Nocardioidaceae(100);Nocardioides(100);	Otu01431	0	0	0	0	0	0	0	0	0.0291758	0
	Otu01432	Bacteria(100);Actinobacteria(100);Actinobacteria(100);Pseudonocardiales(100);Pseudonocardiaceae(100);Actinomycetospora(100);	Otu01432	0	0	0	0	0	0	0	0	0	0.029274
	Otu01433	Bacteria(100);Proteobacteria(100);Gammaproteobacteria(100);Betaproteobacteriales(100);Burkholderiaceae(100);Inhella(100);	Otu01433	0	0	0	0	0	0.0491159	0	0	0	0
	Otu01434	Bacteria(100);Proteobacteria(100);Deltaproteobacteria(100);Myxococcales(100);mle1-27(100);mle1-27_ge(100);	Otu01434	0	0	0	0	0	0.0491159	0	0	0	0
	Otu01435	Bacteria(100);Gemmatimonadetes(100);Longimicrobia(100);Longimicrobiales(100);Longimicrobiaceae(100);Longimicrobiaceae_ge(100);	Otu01435	0	0	0.0118886	0.0168227	0	0	0	0	0	0
	Otu01436	Bacteria(100);Chloroflexi(100);Chloroflexia(100);Thermomicrobiales(100);Thermomicrobiaceae(100);Thermomicrobiaceae_unclassified(88);	Otu01436	0	0.00524962	0.00475545	0.00560758	0	0	0.00548005	0	0.0109409	0
	Otu01437	Bacteria(100);Planctomycetes(100);Planctomycetacia(100);Pirellulales(100);Pirellulaceae(100);Pirellula(100);	Otu01437	0	0	0.0190218	0	0	0	0	0	0	0
	Otu01438	Bacteria(100);Proteobacteria(100);Alphaproteobacteria(100);Rhizobiales(100);Rhizobiaceae(100);Rhizobiaceae_unclassified(100);	Otu01438	0.0153648	0	0	0	0	0	0	0	0	0
	Otu01439	Bacteria(100);Proteobacteria(100);Alphaproteobacteria(100);Rhizobiales(100);Beijerinckiaceae(100);Psychroglaciecola(100);	Otu01439	0	0	0.00237773	0	0	0	0	0	0.0255288	0
	Otu01440	Bacteria(100);Patescibacteria(100);Saccharimonadia(100);Saccharimonadales(100);Saccharimonadales_fa(100);Saccharimonadales_ge(100);	Otu01440	0	0	0	0	0	0	0	0	0.0291758	0
	Otu01441	Bacteria(100);Planctomycetes(100);Planctomycetacia(100);Pirellulales(100);Pirellulaceae(100);Pir4_lineage(100);	Otu01441	0	0	0	0	0	0.0491159	0	0	0	0
	Otu01442	Bacteria(100);Actinobacteria(100);Acidimicrobiia(100);Microtrichales(100);uncultured(88);uncultured_ge(88);	Otu01442	0	0	0	0	0	0	0.0438404	0	0	0
	Otu01443	Bacteria(100);Firmicutes(100);Clostridia(100);Clostridiales(100);Ruminococcaceae(100);Faecalibacterium(100);	Otu01443	0.0019206	0	0	0	0	0.012279	0.0109601	0	0.00364697	0.0073185
	Otu01444	Bacteria(100);Gemmatimonadetes(100);Longimicrobia(100);Longimicrobiales(100);Longimicrobiaceae(100);Longimicrobiaceae_ge(100);	Otu01444	0	0	0	0	0	0.0368369	0.0109601	0	0	0
	Otu01445	Bacteria(100);Actinobacteria(100);Acidimicrobiia(100);Microtrichales(100);Iamiaceae(88);Iamia(88);	Otu01445	0.0153648	0	0	0	0	0	0	0	0	0
	Otu01446	Bacteria(100);Bacteroidetes(100);Bacteroidia(100);Sphingobacteriales(100);Sphingobacteriaceae(100);Sphingobacteriaceae_unclassified(100);	Otu01446	0	0	0	0	0	0	0	0	0	0.029274
	Otu01447	Bacteria(100);Gemmatimonadetes(100);Gemmatimonadetes(100);Gemmatimonadales(100);Gemmatimonadaceae(100);Gemmatimonadaceae_unclassified(100);	Otu01447	0	0	0	0	0	0	0	0	0.0291758	0
	Otu01448	Bacteria(100);Actinobacteria(100);Thermoleophilia(100);Solirubrobacterales(100);Solirubrobacteraceae(100);Conexibacter(63);	Otu01448	0	0	0	0	0	0	0.0109601	0	0.0218818	0
	Otu01449	Bacteria(100);Acidobacteria(100);Blastocatellia_(Subgroup_4)(100);Blastocatellales(100);Blastocatellaceae(100);Blastocatella(100);	Otu01449	0	0	0.0166441	0.00560758	0	0	0	0	0	0
	Otu01450	Bacteria(100);Verrucomicrobia(100);Verrucomicrobiae(100);Opitutales(100);Opitutaceae(100);Opitutaceae_unclassified(100);	Otu01450	0	0	0	0	0	0.0491159	0	0	0	0
	Otu01451	Bacteria(100);Actinobacteria(100);Actinobacteria(100);Pseudonocardiales(100);Pseudonocardiaceae(100);Crossiella(100);	Otu01451	0.0134442	0	0	0	0	0	0.00548005	0	0	0
	Otu01452	Bacteria(100);Bacteroidetes(100);Bacteroidia(100);Sphingobacteriales(100);Sphingobacteriaceae(100);Pedobacter(100);	Otu01452	0	0	0	0	0	0	0	0	0	0.029274
	Otu01453	Bacteria(100);Actinobacteria(100);Thermoleophilia(100);Solirubrobacterales(100);67-14(100);67-14_ge(100);	Otu01453	0.0153648	0	0	0	0	0	0	0	0	0
	Otu01454	Bacteria(100);Bacteroidetes(100);Rhodothermia(100);Balneolales(100);Balneolaceae(100);uncultured(100);	Otu01454	0.0153648	0	0	0	0	0	0	0	0	0
	Otu01455	Bacteria(100);Actinobacteria(100);Actinobacteria(100);Actinobacteria_unclassified(100);Actinobacteria_unclassified(100);Actinobacteria_unclassified(100);	Otu01455	0	0	0	0	0	0	0.0438404	0	0	0
	Otu01456	Bacteria(100);Planctomycetes(100);Phycisphaerae(100);Tepidisphaerales(100);WD2101_soil_group(100);WD2101_soil_group_ge(100);	Otu01456	0	0	0	0	0	0.0491159	0	0	0	0
	Otu01457	Bacteria(100);Proteobacteria(100);Alphaproteobacteria(100);Acetobacterales(100);Acetobacterales_Incertae_Sedis(100);uncultured(100);	Otu01457	0.0153648	0	0	0	0	0	0	0	0	0
	Otu01458	Bacteria(100);Bacteroidetes(100);Rhodothermia(100);Rhodothermales(100);Rhodothermaceae(100);Rhodothermaceae_ge(100);	Otu01458	0	0	0.0142664	0.0112152	0	0	0	0	0	0
	Otu01459	Bacteria(100);Chloroflexi(100);Chloroflexia(100);Thermomicrobiales(100);AKYG1722(100);AKYG1722_ge(100);	Otu01459	0.0153648	0	0	0	0	0	0	0	0	0
	Otu01460	Bacteria(100);Planctomycetes(100);Planctomycetacia(100);Pirellulales(100);Pirellulaceae(100);uncultured(100);	Otu01460	0.0153648	0	0	0	0	0	0	0	0	0
	Otu01461	Bacteria(100);Acidobacteria(100);Blastocatellia_(Subgroup_4)(100);Blastocatellales(100);Blastocatellaceae(100);Blastocatellaceae_ge(63);	Otu01461	0	0	0	0	0	0.0491159	0	0	0	0
	Otu01462	Bacteria(100);Proteobacteria(100);Alphaproteobacteria(100);Alphaproteobacteria_unclassified(100);Alphaproteobacteria_unclassified(100);Alphaproteobacteria_unclassified(100);	Otu01462	0	0.0314977	0	0.0112152	0	0	0	0	0	0
	Otu01463	Bacteria(100);Proteobacteria(100);Alphaproteobacteria(100);Rhizobiales(100);Xanthobacteraceae(100);uncultured(75);	Otu01463	0	0	0	0	0	0	0.00548005	0	0.0255288	0
	Otu01464	Bacteria(100);Chloroflexi(100);Chloroflexia(88);Thermomicrobiales(63);JG30-KF-CM45(63);JG30-KF-CM45_ge(63);	Otu01464	0	0.0314977	0.00475545	0	0	0	0	0	0	0
	Otu01465	Bacteria(100);Planctomycetes(100);Planctomycetacia(100);Pirellulales(100);Pirellulaceae(100);Pirellulaceae_unclassified(100);	Otu01465	0	0.0157489	0.00475545	0.0168227	0	0	0	0	0	0
	Otu01466	Bacteria(100);Bacteroidetes(100);Bacteroidia(100);Chitinophagales(100);Chitinophagaceae(100);Flavisolibacter(75);	Otu01466	0	0	0.0190218	0	0	0	0	0	0	0
	Otu01467	Bacteria(100);Chloroflexi(100);JG30-KF-CM66(100);JG30-KF-CM66_or(100);JG30-KF-CM66_fa(100);JG30-KF-CM66_ge(100);	Otu01467	0	0	0	0	0	0.0491159	0	0	0	0
	Otu01468	Bacteria(100);Actinobacteria(100);Actinobacteria(100);Pseudonocardiales(100);Pseudonocardiaceae(100);Pseudonocardiaceae_unclassified(100);	Otu01468	0	0	0	0	0	0	0.0438404	0	0	0
	Otu01469	Bacteria(100);Planctomycetes(100);Planctomycetacia(100);Gemmatales(100);Gemmataceae(100);Gemmata(100);	Otu01469	0	0	0.0190218	0	0	0	0	0	0	0
	Otu01470	Bacteria(100);Proteobacteria(100);Deltaproteobacteria(100);Bdellovibrionales(100);Bdellovibrionaceae(100);Bdellovibrio(100);	Otu01470	0	0	0.0190218	0	0	0	0	0	0	0
	Otu01471	Bacteria(100);Actinobacteria(100);Acidimicrobiia(100);Acidimicrobiia_unclassified(100);Acidimicrobiia_unclassified(100);Acidimicrobiia_unclassified(100);	Otu01471	0	0.0104992	0.0142664	0	0	0	0	0	0	0
	Otu01472	Bacteria(100);Actinobacteria(100);Rubrobacteria(100);Rubrobacterales(100);Rubrobacteriaceae(100);Rubrobacter(100);	Otu01472	0	0.0157489	0	0	0	0	0	0	0.0182349	0
	Otu01473	Bacteria(100);Acidobacteria(100);Acidobacteriia(100);Solibacterales(100);Solibacteraceae_(Subgroup_3)(100);PAUC26f(100);	Otu01473	0.0019206	0	0	0	0	0.0429764	0	0	0	0
	Otu01474	Bacteria(100);Planctomycetes(100);Planctomycetacia(100);uncultured(100);uncultured_fa(100);uncultured_ge(100);	Otu01474	0.0153648	0	0	0	0	0	0	0	0	0
	Otu01475	Bacteria(100);Planctomycetes(100);Planctomycetacia(100);Planctomycetales(100);uncultured(100);uncultured_ge(100);	Otu01475	0	0	0	0	0	0	0.0438404	0	0	0
	Otu01476	Bacteria(100);Proteobacteria(100);Gammaproteobacteria(100);Betaproteobacteriales(100);Burkholderiaceae(100);Methylibium(100);	Otu01476	0.0019206	0	0.00237773	0	0	0.0184185	0.00548005	0.008857	0	0
	Otu01477	Bacteria(100);Bacteroidetes(100);Bacteroidia(100);Cytophagales(100);Microscillaceae(100);Ohtaekwangia(100);	Otu01477	0	0	0.0190218	0	0	0	0	0	0	0
	Otu01478	Bacteria(100);Bacteroidetes(100);Bacteroidia(100);Chitinophagales(100);Chitinophagaceae(100);Chitinophagaceae_unclassified(100);	Otu01478	0	0.00524962	0.0166441	0	0	0	0	0	0	0
	Otu01479	Bacteria(100);Chloroflexi(100);Chloroflexia(100);Thermomicrobiales(100);JG30-KF-CM45(100);JG30-KF-CM45_ge(100);	Otu01479	0	0	0.0190218	0	0	0	0	0	0	0
	Otu01480	Bacteria(100);Proteobacteria(100);Gammaproteobacteria(100);Betaproteobacteriales(100);Burkholderiaceae(100);Caenimonas(100);	Otu01480	0	0	0.0190218	0	0	0	0	0	0	0
	Otu01481	Bacteria(100);Bacteroidetes(100);Rhodothermia(100);Balneolales(100);Balneolaceae(100);Balneolaceae_unclassified(100);	Otu01481	0	0.0104992	0	0.0336455	0	0	0	0	0	0
	Otu01482	Bacteria(100);Proteobacteria(100);Alphaproteobacteria(100);Tistrellales(100);Geminicoccaceae(100);Candidatus_Alysiosphaera(100);	Otu01482	0	0.0157489	0	0	0	0.012279	0.0164402	0	0	0
	Otu01483	Bacteria(100);Actinobacteria(100);Actinobacteria(100);Pseudonocardiales(75);Pseudonocardiaceae(75);Crossiella(75);	Otu01483	0.0153648	0	0	0	0	0	0	0	0	0
	Otu01484	Bacteria(100);Patescibacteria(100);Parcubacteria(100);Parcubacteria_unclassified(100);Parcubacteria_unclassified(100);Parcubacteria_unclassified(100);	Otu01484	0	0	0	0	0	0	0	0	0.0291758	0
	Otu01485	Bacteria(100);Chloroflexi(100);Chloroflexia(100);Thermomicrobiales(100);Thermomicrobiaceae(100);Nitrolancea(100);	Otu01485	0	0.00524962	0.00237773	0.0168227	0	0	0.00548005	0	0.00729395	0
	Otu01486	Bacteria(100);Proteobacteria(100);Gammaproteobacteria(100);Diplorickettsiales(100);Diplorickettsiaceae(100);Aquicella(100);	Otu01486	0.0153648	0	0	0	0	0	0	0	0	0
	Otu01487	Bacteria(100);Planctomycetes(100);Planctomycetacia(100);Gemmatales(100);Gemmataceae(100);Gemmata(100);	Otu01487	0	0.00524962	0.0166441	0	0	0	0	0	0	0
	Otu01488	Bacteria(100);Gemmatimonadetes(100);Gemmatimonadetes(100);Gemmatimonadales(100);Gemmatimonadaceae(100);uncultured(100);	Otu01488	0	0	0	0	0	0.0491159	0	0	0	0
	Otu01489	Bacteria(100);Actinobacteria(100);Rubrobacteria(100);Rubrobacterales(100);Rubrobacteriaceae(100);Rubrobacter(100);	Otu01489	0	0.0262481	0	0	0	0	0	0.0132855	0	0
	Otu01490	Bacteria(100);Actinobacteria(100);Actinobacteria(100);Pseudonocardiales(100);Pseudonocardiaceae(100);Crossiella(100);	Otu01490	0.0153648	0	0	0	0	0	0	0	0	0
	Otu01491	Bacteria(100);Planctomycetes(100);Planctomycetacia(100);Gemmatales(100);Gemmataceae(100);Gemmata(100);	Otu01491	0	0	0.0095109	0.0224303	0	0	0	0	0	0
	Otu01492	Bacteria(100);Actinobacteria(100);Actinobacteria(100);Propionibacteriales(100);Propionibacteriaceae(100);Phytoactinopolyspora(100);	Otu01492	0	0.0209985	0	0.0224303	0	0	0	0	0	0
	Otu01493	Bacteria(100);Proteobacteria(100);Gammaproteobacteria(100);Xanthomonadales(100);Xanthomonadaceae(100);Arenimonas(100);	Otu01493	0.0153648	0	0	0	0	0	0	0	0	0
	Otu01494	Bacteria(100);Bacteroidetes(100);Bacteroidia(100);Chitinophagales(100);Chitinophagaceae(100);uncultured(100);	Otu01494	0	0	0.0095109	0	0	0	0	0	0.0145879	0
	Otu01495	Bacteria(100);Planctomycetes(100);Phycisphaerae(100);Tepidisphaerales(100);Tepidisphaeraceae(100);Tepidisphaera(100);	Otu01495	0	0.00524962	0	0.0336455	0	0	0	0	0.00364697	0
	Otu01496	Bacteria(100);Proteobacteria(100);Gammaproteobacteria(100);Oceanospirillales(100);Pseudohongiellaceae(100);Pseudohongiella(100);	Otu01496	0	0	0	0	0	0	0	0	0	0.029274
	Otu01497	Bacteria(100);Acidobacteria(100);Subgroup_6(100);Unknown_Order(100);Unknown_Family(100);Luteitalea(100);	Otu01497	0.00768241	0	0	0	0	0	0.0219202	0	0	0
	Otu01498	Bacteria(100);Actinobacteria(100);Actinobacteria(100);Pseudonocardiales(100);Pseudonocardiaceae(100);Pseudonocardia(100);	Otu01498	0.0115236	0	0	0	0	0	0.0109601	0	0	0
	Otu01499	Bacteria(100);Actinobacteria(100);Actinobacteria(100);Pseudonocardiales(100);Pseudonocardiaceae(100);Crossiella(100);	Otu01499	0	0	0	0	0	0	0.0383604	0	0	0
	Otu01500	Bacteria(100);Cyanobacteria(100);Oxyphotobacteria(100);Chloroplast(72);Chloroplast_fa(72);Chloroplast_ge(72);	Otu01500	0	0	0	0	0	0	0	0.0309995	0	0
	Otu01501	Bacteria(100);Acidobacteria(100);Blastocatellia_(Subgroup_4)(100);Blastocatellales(100);Blastocatellaceae(100);Blastocatellaceae_ge(100);	Otu01501	0.00960301	0	0	0	0	0.012279	0	0	0	0
	Otu01502	Bacteria(100);Planctomycetes(100);Phycisphaerae(100);Tepidisphaerales(100);Tepidisphaeraceae(100);Tepidisphaera(100);	Otu01502	0	0	0	0	0	0	0	0	0	0.0256148
	Otu01503	Bacteria(100);Bacteroidetes(100);Bacteroidia(100);Cytophagales(100);Cytophagales_unclassified(58);Cytophagales_unclassified(58);	Otu01503	0	0	0	0	0	0	0.0109601	0	0	0.0182963
	Otu01504	Bacteria(100);Actinobacteria(100);Thermoleophilia(100);Solirubrobacterales(100);Solirubrobacteraceae(100);Conexibacter(72);	Otu01504	0	0.0262481	0	0	0	0	0	0	0.00729395	0
	Otu01505	Bacteria(100);Firmicutes(100);Bacilli(100);Bacillales(100);Bacillales_unclassified(100);Bacillales_unclassified(100);	Otu01505	0.0134442	0	0	0	0	0	0	0	0	0
	Otu01506	Bacteria(100);Chloroflexi(100);Chloroflexia(100);Thermomicrobiales(100);AKYG1722(100);AKYG1722_ge(100);	Otu01506	0	0.00524962	0.00713318	0.0168227	0	0	0	0	0	0
	Otu01507	Bacteria(100);Planctomycetes(100);Planctomycetacia(100);Planctomycetales(100);uncultured(100);uncultured_ge(100);	Otu01507	0	0.00524962	0.0095109	0	0	0	0	0	0.00729395	0
	Otu01508	Bacteria(100);Acidobacteria(100);Blastocatellia_(Subgroup_4)(100);Blastocatellales(100);Blastocatellaceae(100);Blastocatella(86);	Otu01508	0	0.00524962	0.00713318	0.0168227	0	0	0	0	0	0
	Otu01509	Bacteria(100);Bacteroidetes(100);Bacteroidia(100);Cytophagales(100);uncultured(100);uncultured_ge(100);	Otu01509	0	0	0	0	0	0	0	0	0	0.0256148
	Otu01510	Bacteria(100);Bacteroidetes(100);Bacteroidia(100);Flavobacteriales(100);Cryomorphaceae(100);Cryomorphaceae_unclassified(100);	Otu01510	0	0	0	0	0	0	0	0	0	0.0256148
	Otu01511	Bacteria(100);Planctomycetes(100);Planctomycetacia(100);Pirellulales(100);Pirellulaceae(100);Pirellula(100);	Otu01511	0.0134442	0	0	0	0	0	0	0	0	0
	Otu01512	Bacteria(100);Actinobacteria(100);Thermoleophilia(100);Solirubrobacterales(100);Solirubrobacteraceae(100);Parviterribacter(100);	Otu01512	0	0.0104992	0.0118886	0	0	0	0	0	0	0
	Otu01513	Bacteria(100);Actinobacteria(100);Rubrobacteria(100);Rubrobacterales(100);Rubrobacteriaceae(100);Rubrobacter(100);	Otu01513	0.0019206	0	0	0.00560758	0	0	0.0164402	0.008857	0	0
	Otu01514	Bacteria(100);Gemmatimonadetes(100);S0134_terrestrial_group(100);S0134_terrestrial_group_or(100);S0134_terrestrial_group_fa(100);S0134_terrestrial_group_ge(100);	Otu01514	0	0	0	0	0	0	0	0	0.0255288	0
	Otu01515	Bacteria(100);Cyanobacteria(100);Oxyphotobacteria(100);Nostocales(100);Chroococcidiopsaceae(100);Chroococcidiopsaceae_unclassified(100);	Otu01515	0	0	0	0	0	0.0429764	0	0	0	0
	Otu01516	Bacteria(100);Patescibacteria(100);Saccharimonadia(100);Saccharimonadales(100);Saccharimonadales_fa(100);Saccharimonadales_ge(100);	Otu01516	0	0	0.0166441	0	0	0	0	0	0	0
	Otu01517	Bacteria(100);Proteobacteria(100);Gammaproteobacteria(100);Betaproteobacteriales(100);TRA3-20(100);TRA3-20_ge(100);	Otu01517	0	0.0157489	0.00237773	0.0168227	0	0	0	0	0	0
	Otu01518	Bacteria(100);Gemmatimonadetes(100);Longimicrobia(100);Longimicrobiales(100);Longimicrobiaceae(100);Longimicrobiaceae_ge(100);	Otu01518	0	0	0	0.0112152	0	0	0	0	0	0.0182963
	Otu01519	Bacteria(100);Actinobacteria(100);Actinobacteria(100);Pseudonocardiales(100);Pseudonocardiaceae(100);Pseudonocardia(100);	Otu01519	0	0	0	0	0	0	0	0.0309995	0	0
	Otu01520	Bacteria(100);Planctomycetes(100);Phycisphaerae(100);Tepidisphaerales(100);Tepidisphaeraceae(100);Tepidisphaeraceae_ge(100);	Otu01520	0	0	0	0	0	0	0	0	0.0255288	0
	Otu01521	Bacteria(100);Actinobacteria(100);Acidimicrobiia(100);IMCC26256(100);IMCC26256_fa(100);IMCC26256_ge(100);	Otu01521	0.0019206	0	0	0	0	0.0368369	0	0	0	0
	Otu01522	Bacteria(100);Actinobacteria(100);Actinobacteria(100);Pseudonocardiales(100);Pseudonocardiaceae(100);Actinomycetospora(100);	Otu01522	0	0	0.00713318	0	0	0	0	0	0	0.014637
	Otu01523	Bacteria(100);Planctomycetes(100);Planctomycetacia(100);Gemmatales(100);Gemmataceae(100);Fimbriiglobus(100);	Otu01523	0	0	0.0118886	0.0112152	0	0	0	0	0	0
	Otu01524	Bacteria(100);Actinobacteria(100);Actinobacteria(100);Pseudonocardiales(100);Pseudonocardiaceae(100);Crossiella(100);	Otu01524	0.0115236	0.00524962	0	0	0	0	0	0	0	0
	Otu01525	Bacteria(100);Bacteroidetes(100);Bacteroidia(100);Flavobacteriales(100);Flavobacteriaceae(100);Gillisia(100);	Otu01525	0	0.0262481	0	0.0112152	0	0	0	0	0	0
	Otu01526	Bacteria(100);Proteobacteria(100);Alphaproteobacteria(100);Paracaedibacterales(100);Paracaedibacteraceae(100);Candidatus_Paracaedibacter(100);	Otu01526	0	0	0	0	0	0	0	0	0.0182349	0.0073185
	Otu01527	Bacteria(100);Bacteroidetes(100);Bacteroidia(100);Sphingobacteriales(100);env.OPS_17(100);env.OPS_17_ge(100);	Otu01527	0.00576181	0	0	0	0	0.024558	0	0	0	0
	Otu01528	Bacteria(100);Planctomycetes(100);Planctomycetacia(100);Pirellulales(100);Pirellulaceae(100);Pirellula(100);	Otu01528	0.0134442	0	0	0	0	0	0	0	0	0
	Otu01529	Bacteria(100);Actinobacteria(100);Actinobacteria(100);Pseudonocardiales(100);Pseudonocardiaceae(100);Pseudonocardia(100);	Otu01529	0	0	0	0	0	0	0.00548005	0.026571	0	0
	Otu01530	Bacteria(100);Actinobacteria(100);Acidimicrobiia(100);Microtrichales(100);Microtrichales_unclassified(72);Microtrichales_unclassified(72);	Otu01530	0	0.00524962	0	0.0112152	0	0	0	0.017714	0	0
	Otu01531	Bacteria(100);Chloroflexi(100);Chloroflexia(100);Thermomicrobiales(100);AKYG1722(100);AKYG1722_ge(100);	Otu01531	0	0.00524962	0.00237773	0.0224303	0	0	0.00548005	0	0	0
	Otu01532	Bacteria(100);Actinobacteria(100);Rubrobacteria(100);Rubrobacterales(100);Rubrobacteriaceae(100);Rubrobacter(100);	Otu01532	0	0	0.00237773	0	0	0	0	0	0.0218818	0
	Otu01533	Bacteria(100);Proteobacteria(100);Deltaproteobacteria(100);Desulfarculales(100);Desulfarculaceae(100);uncultured(100);	Otu01533	0.0134442	0	0	0	0	0	0	0	0	0
	Otu01534	Bacteria(100);Chloroflexi(100);Chloroflexia(100);Thermomicrobiales(100);AKYG1722(100);AKYG1722_ge(100);	Otu01534	0	0.00524962	0	0.0224303	0	0.00613949	0.00548005	0	0	0
	Otu01535	Bacteria(100);Chloroflexi(100);Chloroflexia(100);Thermomicrobiales(100);JG30-KF-CM45(100);JG30-KF-CM45_ge(100);	Otu01535	0.00960301	0	0	0	0	0	0.0109601	0	0	0
	Otu01536	Bacteria(100);Chloroflexi(100);Chloroflexia(100);Thermomicrobiales(100);JG30-KF-CM45(100);JG30-KF-CM45_ge(100);	Otu01536	0	0	0.0166441	0	0	0	0	0	0	0
	Otu01537	Bacteria(100);Proteobacteria(100);Alphaproteobacteria(100);Rhizobiales(100);Hyphomicrobiaceae(100);Hyphomicrobium(100);	Otu01537	0.00960301	0	0	0	0	0.012279	0	0	0	0
	Otu01538	Bacteria(100);Gemmatimonadetes(100);Gemmatimonadetes(100);Gemmatimonadales(100);Gemmatimonadaceae(100);Gemmatimonas(86);	Otu01538	0	0.00524962	0.0142664	0	0	0	0	0	0	0
	Otu01539	Bacteria(100);Acidobacteria(100);Acidobacteriia(100);Solibacterales(100);Solibacteraceae_(Subgroup_3)(100);Solibacteraceae_(Subgroup_3)_unclassified(100);	Otu01539	0	0	0.00713318	0	0	0	0	0	0.0145879	0
	Otu01540	Bacteria(100);Actinobacteria(100);Rubrobacteria(100);Rubrobacterales(100);Rubrobacteriaceae(100);Rubrobacter(100);	Otu01540	0	0.00524962	0	0	0	0	0	0.008857	0.00364697	0.0109778
	Otu01541	Bacteria(100);Actinobacteria(100);Nitriliruptoria(100);Euzebyales(100);Euzebyaceae(100);Euzebya(100);	Otu01541	0.0038412	0	0	0	0	0	0.0164402	0.008857	0	0
	Otu01542	Bacteria(100);Patescibacteria(100);Saccharimonadia(100);Saccharimonadales(100);Saccharimonadales_fa(100);Saccharimonadales_ge(100);	Otu01542	0	0	0	0	0	0	0	0	0.0255288	0
	Otu01543	Bacteria(100);Proteobacteria(100);Gammaproteobacteria(100);Gammaproteobacteria_unclassified(72);Gammaproteobacteria_unclassified(72);Gammaproteobacteria_unclassified(72);	Otu01543	0	0	0	0	0	0	0.0274003	0.008857	0	0
	Otu01544	Bacteria(100);Proteobacteria(100);Deltaproteobacteria(100);Myxococcales(100);Haliangiaceae(100);Haliangium(100);	Otu01544	0	0	0.00475545	0	0	0.0306974	0	0	0	0
	Otu01545	Bacteria(100);Actinobacteria(100);Acidimicrobiia(100);Microtrichales(100);Iamiaceae(100);Iamia(100);	Otu01545	0.00576181	0	0.0095109	0	0	0	0	0	0	0
	Otu01546	Bacteria(100);Planctomycetes(100);Planctomycetacia(100);Gemmatales(100);Gemmataceae(100);Gemmata(100);	Otu01546	0.0134442	0	0	0	0	0	0	0	0	0
	Otu01547	Bacteria(100);Chloroflexi(100);JG30-KF-CM66(100);JG30-KF-CM66_or(100);JG30-KF-CM66_fa(100);JG30-KF-CM66_ge(100);	Otu01547	0	0	0	0	0	0.0429764	0	0	0	0
	Otu01548	Bacteria(100);Chloroflexi(100);Chloroflexia(100);Thermomicrobiales(100);JG30-KF-CM45(100);JG30-KF-CM45_ge(100);	Otu01548	0	0	0	0	0	0	0	0	0.0255288	0
	Otu01549	Bacteria(100);Proteobacteria(100);Alphaproteobacteria(100);Rhodospirillales(86);Rhodopirillaceae(86);Defluviicoccus(86);	Otu01549	0.0134442	0	0	0	0	0	0	0	0	0
	Otu01550	Bacteria(100);Planctomycetes(100);Planctomycetacia(100);Isosphaerales(100);Isosphaeraceae(100);uncultured(100);	Otu01550	0	0	0	0	0	0	0	0	0.0182349	0.0073185
	Otu01551	Bacteria(100);Planctomycetes(100);Planctomycetacia(100);Gemmatales(100);Gemmataceae(100);Gemmataceae_unclassified(86);	Otu01551	0	0	0.0166441	0	0	0	0	0	0	0
	Otu01552	Bacteria(100);Actinobacteria(100);Rubrobacteria(100);Rubrobacterales(100);Rubrobacteriaceae(100);Rubrobacter(100);	Otu01552	0	0.0157489	0	0.0168227	0	0	0	0.0044285	0	0
	Otu01553	Bacteria(100);Proteobacteria(100);Alphaproteobacteria(100);Rickettsiales(100);AB1(100);AB1_ge(100);	Otu01553	0.0038412	0	0.00237773	0	0	0	0	0	0.0145879	0
	Otu01554	Bacteria(100);Chloroflexi(100);Chloroflexia(100);Thermomicrobiales(100);AKYG1722(100);AKYG1722_ge(100);	Otu01554	0.0038412	0	0	0	0	0	0.0274003	0	0	0
	Otu01555	Bacteria(100);Chloroflexi(100);Chloroflexia(100);Kallotenuales(100);AKIW781(100);AKIW781_ge(100);	Otu01555	0	0.0104992	0	0.0280379	0	0	0	0	0	0
	Otu01556	Bacteria(100);Chloroflexi(100);Chloroflexia(100);Thermomicrobiales(100);JG30-KF-CM45(100);JG30-KF-CM45_ge(100);	Otu01556	0	0	0	0	0	0	0.0383604	0	0	0
	Otu01557	Bacteria(100);Actinobacteria(100);Rubrobacteria(100);Rubrobacterales(100);Rubrobacteriaceae(100);Rubrobacter(100);	Otu01557	0	0.00524962	0	0.0168227	0	0	0	0.0044285	0.00729395	0
	Otu01558	Bacteria(100);Actinobacteria(100);Rubrobacteria(100);Rubrobacterales(100);Rubrobacteriaceae(100);Rubrobacter(100);	Otu01558	0	0.00524962	0	0	0	0	0	0	0.0218818	0
	Otu01559	Bacteria(100);Gemmatimonadetes(100);Longimicrobia(100);Longimicrobiales(100);Longimicrobiaceae(100);Longimicrobiaceae_ge(86);	Otu01559	0	0.0104992	0	0.0280379	0	0	0	0	0	0
	Otu01560	Bacteria(100);Planctomycetes(100);Phycisphaerae(100);Tepidisphaerales(100);Tepidisphaeraceae(100);Tepidisphaeraceae_ge(100);	Otu01560	0	0	0	0	0	0	0	0	0.0255288	0
	Otu01561	Bacteria(100);Chloroflexi(100);Chloroflexia(100);Kallotenuales(100);AKIW781(100);AKIW781_ge(100);	Otu01561	0	0.0262481	0	0.0112152	0	0	0	0	0	0
	Otu01562	Bacteria(100);Chloroflexi(100);Anaerolineae(100);Caldilineales(100);Caldilineaceae(100);uncultured(100);	Otu01562	0	0	0	0	0	0	0.0164402	0	0.0145879	0
	Otu01563	Bacteria(100);Bacteria_unclassified(100);Bacteria_unclassified(100);Bacteria_unclassified(100);Bacteria_unclassified(100);Bacteria_unclassified(100);	Otu01563	0	0	0	0	0	0	0.0383604	0	0	0
	Otu01564	Bacteria(100);Actinobacteria(100);Actinobacteria(100);Pseudonocardiales(100);Pseudonocardiaceae(100);Crossiella(100);	Otu01564	0.0019206	0.0157489	0	0.0168227	0	0	0	0	0	0
	Otu01565	Bacteria(100);Acidobacteria(100);Thermoanaerobaculia(100);Thermoanaerobaculales(100);Thermoanaerobaculaceae(100);Subgroup_10(100);	Otu01565	0.0134442	0	0	0	0	0	0	0	0	0
	Otu01566	Bacteria(100);Proteobacteria(100);Gammaproteobacteria(100);Coxiellales(100);Coxiellaceae(100);Coxiella(100);	Otu01566	0.00576181	0	0	0	0	0	0.0219202	0	0	0
	Otu01567	Bacteria(100);Proteobacteria(100);Deltaproteobacteria(100);Myxococcales(100);Archangiaceae(86);Archangiaceae_unclassified(86);	Otu01567	0	0	0.0118886	0	0	0	0	0	0.00729395	0
	Otu01568	Bacteria(100);Verrucomicrobia(100);Verrucomicrobiae(100);Opitutales(100);Puniceicoccaceae(100);Pelagicoccus(100);	Otu01568	0	0	0	0	0	0	0	0	0	0.0256148
	Otu01569	Bacteria(100);Proteobacteria(100);Deltaproteobacteria(100);Myxococcales(100);Haliangiaceae(100);Haliangium(100);	Otu01569	0	0.0157489	0.00475545	0.0112152	0	0	0	0	0	0
	Otu01570	Bacteria(100);Proteobacteria(100);Alphaproteobacteria(100);Acetobacterales(100);Acetobacteraceae(100);Roseomonas(86);	Otu01570	0	0	0.0166441	0	0	0	0	0	0	0
	Otu01571	Bacteria(100);Actinobacteria(100);Actinobacteria(100);Pseudonocardiales(100);Pseudonocardiaceae(100);Actinomycetospora(100);	Otu01571	0.0038412	0	0	0	0	0	0.0274003	0	0	0
	Otu01572	Bacteria(100);Proteobacteria(100);Gammaproteobacteria(100);Steroidobacterales(72);Woeseiaceae(72);Woeseia(72);	Otu01572	0.00576181	0	0	0	0	0	0.0219202	0	0	0
	Otu01573	Bacteria(100);Verrucomicrobia(100);Verrucomicrobiae(100);Pedosphaerales(100);Pedosphaeraceae(100);Pedosphaeraceae_ge(100);	Otu01573	0	0	0	0	0	0.0184185	0.0219202	0	0	0
	Otu01574	Bacteria(100);Bacteroidetes(100);Bacteroidia(100);Cytophagales(100);Cyclobacteriaceae(100);uncultured(100);	Otu01574	0	0.0104992	0	0.0112152	0	0.012279	0	0	0	0.00365925
	Otu01575	Bacteria(100);Proteobacteria(100);Gammaproteobacteria(100);Betaproteobacteriales(100);Burkholderiaceae(100);Burkholderiaceae_unclassified(72);	Otu01575	0	0	0	0	0	0.0429764	0	0	0	0
	Otu01576	Bacteria(100);Bacteroidetes(100);Bacteroidia(100);Flavobacteriales(100);Flavobacteriaceae(100);Flavobacterium(100);	Otu01576	0	0	0	0	0	0	0	0	0	0.0256148
	Otu01577	Bacteria(100);Acidobacteria(100);Subgroup_6(100);Subgroup_6_or(100);Subgroup_6_fa(100);Subgroup_6_ge(100);	Otu01577	0.0134442	0	0	0	0	0	0	0	0	0
	Otu01578	Bacteria(100);Proteobacteria(100);Deltaproteobacteria(100);Desulfarculales(100);Desulfarculaceae(100);uncultured(100);	Otu01578	0.0134442	0	0	0	0	0	0	0	0	0
	Otu01579	Bacteria(100);Actinobacteria(100);Thermoleophilia(100);Solirubrobacterales(100);Solirubrobacteraceae(58);Solirubrobacter(58);	Otu01579	0	0	0.0142664	0.00560758	0	0	0	0	0	0
	Otu01580	Bacteria(100);Proteobacteria(100);Alphaproteobacteria(100);Rhizobiales(100);Rhizobiales_unclassified(100);Rhizobiales_unclassified(100);	Otu01580	0	0	0.0166441	0	0	0	0	0	0	0
	Otu01581	Bacteria(100);Planctomycetes(100);Phycisphaerae(100);Phycisphaerales(100);Phycisphaeraceae(100);AKYG587(100);	Otu01581	0	0	0	0	0	0.0429764	0	0	0	0
	Otu01582	Bacteria(100);Bacteroidetes(100);Bacteroidia(100);Flavobacteriales(100);Flavobacteriaceae(100);Vitellibacter(100);	Otu01582	0	0	0	0	0	0	0	0	0	0.0256148
	Otu01583	Bacteria(100);Acidobacteria(100);Subgroup_6(100);Subgroup_6_or(100);Subgroup_6_fa(100);Subgroup_6_ge(100);	Otu01583	0.0019206	0	0.00713318	0	0	0.0184185	0	0	0	0
	Otu01584	Bacteria(100);Bacteroidetes(100);Bacteroidia(100);Chitinophagales(100);Chitinophagaceae(100);Flavisolibacter(100);	Otu01584	0	0.0104992	0.00713318	0.0112152	0	0	0	0	0	0
	Otu01585	Bacteria(100);Proteobacteria(100);Gammaproteobacteria(100);Betaproteobacteriales(100);Nitrosomonadaceae(100);MND1(100);	Otu01585	0.0115236	0	0	0	0	0	0.00548005	0	0	0
	Otu01586	Bacteria(100);Planctomycetes(100);Planctomycetacia(100);Pirellulales(100);Pirellulaceae(100);uncultured(100);	Otu01586	0	0	0	0	0	0.0429764	0	0	0	0
	Otu01587	Bacteria(100);Bacteria_unclassified(100);Bacteria_unclassified(100);Bacteria_unclassified(100);Bacteria_unclassified(100);Bacteria_unclassified(100);	Otu01587	0.0134442	0	0	0	0	0	0	0	0	0
	Otu01588	Bacteria(100);Proteobacteria(100);Deltaproteobacteria(100);Myxococcales(100);Sandaracinaceae(100);uncultured(86);	Otu01588	0	0	0.0166441	0	0	0	0	0	0	0
	Otu01589	Bacteria(100);Cyanobacteria(100);Oxyphotobacteria(100);uncultured(58);uncultured_fa(58);uncultured_ge(58);	Otu01589	0	0	0.0166441	0	0	0	0	0	0	0
	Otu01590	Bacteria(100);Proteobacteria(100);Gammaproteobacteria(100);Nitrococcales(100);Nitrococcaceae(100);Arhodomonas(86);	Otu01590	0.00576181	0.0209985	0	0	0	0	0	0	0	0
	Otu01591	Bacteria(100);Actinobacteria(100);Actinobacteria(100);Pseudonocardiales(100);Pseudonocardiaceae(100);Actinomycetospora(100);	Otu01591	0	0	0	0	0	0	0	0.0132855	0	0.014637
	Otu01592	Bacteria(100);Chloroflexi(100);Chloroflexia(100);Thermomicrobiales(100);JG30-KF-CM45(100);JG30-KF-CM45_ge(100);	Otu01592	0	0.00524962	0	0	0	0.0368369	0	0	0	0
	Otu01593	Bacteria(100);Planctomycetes(100);Planctomycetacia(100);Gemmatales(100);Gemmataceae(100);Fimbriiglobus(100);	Otu01593	0	0.0104992	0.00475545	0.0168227	0	0	0	0	0	0
	Otu01594	Bacteria(100);Bacteroidetes(100);Bacteroidia(100);Chitinophagales(100);Chitinophagaceae(100);Segetibacter(100);	Otu01594	0	0	0	0	0	0	0	0	0.0255288	0
	Otu01595	Bacteria(100);Proteobacteria(100);Alphaproteobacteria(100);Rhizobiales(100);Rhizobiaceae(100);Rhizobiaceae_unclassified(72);	Otu01595	0.0038412	0	0.00237773	0	0	0.012279	0.00548005	0	0	0.00365925
	Otu01596	Bacteria(100);Actinobacteria(100);Rubrobacteria(100);Rubrobacterales(100);Rubrobacteriaceae(100);Rubrobacter(100);	Otu01596	0	0	0.00237773	0.00560758	0	0	0	0.0132855	0	0.0073185
	Otu01597	Bacteria(100);Actinobacteria(100);Actinobacteria(100);Micromonosporales(100);Micromonosporaceae(100);Stackebrandtia(100);	Otu01597	0.0019206	0	0	0	0	0	0.0328803	0	0	0
	Otu01598	Bacteria(100);Proteobacteria(100);Alphaproteobacteria(100);Alphaproteobacteria_unclassified(100);Alphaproteobacteria_unclassified(100);Alphaproteobacteria_unclassified(100);	Otu01598	0.0134442	0	0	0	0	0	0	0	0	0
	Otu01599	Bacteria(100);Actinobacteria(100);Rubrobacteria(100);Rubrobacterales(100);Rubrobacteriaceae(100);Rubrobacter(100);	Otu01599	0	0	0	0	0	0	0	0	0.00364697	0.0219555
	Otu01600	Bacteria(100);Proteobacteria(100);Alphaproteobacteria(100);uncultured(100);uncultured_fa(100);uncultured_ge(100);	Otu01600	0	0	0	0.00560758	0	0	0.0328803	0	0	0
	Otu01601	Bacteria(100);Actinobacteria(100);Actinobacteria(100);Actinobacteria_unclassified(100);Actinobacteria_unclassified(100);Actinobacteria_unclassified(100);	Otu01601	0.00768241	0	0	0	0	0	0.0109601	0	0	0.00365925
	Otu01602	Bacteria(100);Actinobacteria(100);Nitriliruptoria(100);Euzebyales(100);Euzebyaceae(100);Euzebya(100);	Otu01602	0	0.00524962	0.0142664	0	0	0	0	0	0	0
	Otu01603	Bacteria(100);Planctomycetes(100);Planctomycetacia(100);Gemmatales(100);Gemmataceae(100);Gemmata(100);	Otu01603	0	0.00524962	0	0.0168227	0	0	0	0	0.0109409	0
	Otu01604	Bacteria(100);Acidobacteria(100);Blastocatellia_(Subgroup_4)(100);Pyrinomonadales(100);Pyrinomonadaceae(100);RB41(100);	Otu01604	0	0	0	0	0	0	0	0	0.0218818	0
	Otu01605	Bacteria(100);Proteobacteria(100);Deltaproteobacteria(100);MBNT15(100);MBNT15_fa(100);MBNT15_ge(100);	Otu01605	0.00768241	0	0	0	0	0	0.0109601	0	0	0
	Otu01606	Bacteria(100);Cyanobacteria(100);Oxyphotobacteria(100);Oxyphotobacteria_unclassified(100);Oxyphotobacteria_unclassified(100);Oxyphotobacteria_unclassified(100);	Otu01606	0.0115236	0	0	0	0	0	0	0	0	0
	Otu01607	Bacteria(100);Proteobacteria(100);Alphaproteobacteria(100);Sphingomonadales(100);Sphingomonadaceae(100);Sphingomonadaceae_unclassified(100);	Otu01607	0	0	0	0.0336455	0	0	0	0	0	0
	Otu01608	Bacteria(100);Proteobacteria(100);Gammaproteobacteria(100);Betaproteobacteriales(100);B1-7BS(100);B1-7BS_ge(100);	Otu01608	0	0	0	0	0	0.0368369	0	0	0	0
	Otu01609	Bacteria(100);Chloroflexi(100);Anaerolineae(100);Caldilineales(100);Caldilineaceae(100);uncultured(100);	Otu01609	0.0115236	0	0	0	0	0	0	0	0	0
	Otu01610	Bacteria(100);Proteobacteria(100);Gammaproteobacteria(100);Gammaproteobacteria_unclassified(100);Gammaproteobacteria_unclassified(100);Gammaproteobacteria_unclassified(100);	Otu01610	0.00576181	0	0	0	0	0	0.0164402	0	0	0
	Otu01611	Bacteria(100);Chloroflexi(100);Anaerolineae(100);SBR1031(100);A4b(100);A4b_ge(100);	Otu01611	0	0	0	0	0	0.0368369	0	0	0	0
	Otu01612	Bacteria(100);Proteobacteria(100);Alphaproteobacteria(100);Sphingomonadales(100);Sphingomonadaceae(100);Sphingomonas(100);	Otu01612	0	0	0.0142664	0	0	0	0	0	0	0
	Otu01613	Bacteria(100);Actinobacteria(100);Rubrobacteria(100);Rubrobacterales(100);Rubrobacteriaceae(100);Rubrobacter(100);	Otu01613	0	0	0	0	0.0173913	0	0	0	0	0
	Otu01614	Bacteria(100);Acidobacteria(100);Blastocatellia_(Subgroup_4)(100);Blastocatellales(100);Blastocatellaceae(100);Blastocatella(100);	Otu01614	0	0	0.0142664	0	0	0	0	0	0	0
	Otu01615	Bacteria(100);Gemmatimonadetes(100);Gemmatimonadetes(100);Gemmatimonadales(100);Gemmatimonadaceae(100);uncultured(84);	Otu01615	0.0115236	0	0	0	0	0	0	0	0	0
	Otu01616	Bacteria(100);Planctomycetes(100);Planctomycetacia(100);Pirellulales(100);Pirellulaceae(100);Pirellula(100);	Otu01616	0.00768241	0	0	0	0	0	0.0109601	0	0	0
	Otu01617	Bacteria(100);Actinobacteria(100);Nitriliruptoria(100);Euzebyales(100);Euzebyaceae(100);uncultured(100);	Otu01617	0	0	0	0	0	0	0	0	0.0218818	0
	Otu01618	Bacteria(100);Planctomycetes(100);Planctomycetacia(100);Isosphaerales(100);Isosphaeraceae(100);uncultured(100);	Otu01618	0	0	0.00713318	0	0	0	0	0	0.0109409	0
[truncated: 651 more rows]

## Sheet: SupplTab_4_OTUs_Archaea %
	Supplementary table S4. Taxonomic classification till genus for each OTU (operational taxonomic unit) determined for domain Archaea. Respective relative abundances are provided for each OTU in each sample.
[truncated: 71 more rows]

[truncated: 4 more sheets: SupplTab_5_Taxonomy_Bacteria #, SupplTab_6_Taxonomy_Archaea #, SupplTab_7_OTUs_Bacteria #, SupplTab_8_OTUs_Archaea #]
